# Supplementary material for: An engineered xCas12i with high activity, high specificity, and broad PAM range
Source: Protein Cell. 2022 Nov 15;14(7):540–5. doi: 10.1093/procel/pwac052 (PMC10305737; doi:10.1093/procel/pwac052)
Supplement: pwac052_suppl_Supplementary_Tables [file pwac052_suppl_supplementary_tables.xlsx]

## Sheet: Table-1
Supplementary Table 1. Sequence of xCas12i and crRNA.
xCas12i	ATGGACTATAAGGACCACGACGGAGACTACAAGGATCATGATATTGATTACAAAGACGATGACGATAAGATGGCCCCAAAGAAGAAGCGGAAGGTCGGTATCCACGGAGTCCCAGCAGCCATGAGTTCTGATGTGGTGCGGCCTTATAACACAAAGCTGCTCCCAGATAACAGAAAGCACAATATGTTCCTGCAGACCTTCAAGCGGCTGAACAGCATCTCTCTGAACCACTTCGACCTGCTGATCTGCCTGTACGCTGCAATCACCAACAAGAAGGCCGAGGAATACAAGTCTGAAAAGGAAGCCCACGTGACCGCCGATAGCCTGTGTGCCATCAATTGGTTCAGACCCATGAGCAAGAGATACAGCAAATACGCCACCACCACCTTCAACATGTTA…
crRNA	AGAAATGTGTCCCCAGTTGACAC

## Sheet: Table-2
Supplementary Table 2. Sequence of target loci for indel frequency.
Genomic loci	sgRNA	PAM	Protospacer sequences	Figure	Forward primer #1	Reverse primer #1	Forward primer #2	Reverse primer #2
DMD	DMD_sg1	TTTG	CAAAAACCCAAAATATTTTA	Fig.1D, and Supplymentary Fig. 6D	ccacttccacaatgtatatgattgttactgagaaggc	ctgccaacttttatcattttttctcataccttctgc	tttgacttattgttattgaaattggctctttagcttgtg	aggaagatggcatttctagtttggagatggc
	DMD_sg2	TTTA	GCTCCTACTCAGACTGTTAC	Fig.1D, and Supplymentary Fig. 6D	ccacttccacaatgtatatgattgttactgagaaggc	ctgccaacttttatcattttttctcataccttctgc	tttgacttattgttattgaaattggctctttagcttgtg	aggaagatggcatttctagtttggagatggc
	DMD_sg3	GTTG	TGTCACCAGAGTAACAGTC	Fig.1D, and Supplymentary Fig. 6D	ccacttccacaatgtatatgattgttactgagaaggc	ctgccaacttttatcattttttctcataccttctgc	tttgacttattgttattgaaattggctctttagcttgtg	aggaagatggcatttctagtttggagatggc
Ttr	Ttr_sg1	TTTG	CCTCGCTGGACTGGTATTTG	Supplymentary Fig. 2E-F	agcaggtttggagtcagcttggcaggga	tgagaattcaatattaacagccccaccgagaatat	gagaagccgtcacacagatccacaagc	ctggaagaaggcacttcttctttatctaaggtc
	Ttr_sg2	TTTG	TGTCTGAAGCTGGCCCCGCG	Fig.1D and Supplymentary Fig. 2E-F	agcaggtttggagtcagcttggcaggga	tgagaattcaatattaacagccccaccgagaatat	gagaagccgtcacacagatccacaagc	ctggaagaaggcacttcttctttatctaaggtc
	Ttr_sg3	CTTC	CCTTCGACTCTTCCTCCTTTG	Fig.1D and Supplymentary Fig. 2E-F, 17B	agcaggtttggagtcagcttggcaggga	tgagaattcaatattaacagccccaccgagaatat	gagaagccgtcacacagatccacaagc	ctggaagaaggcacttcttctttatctaaggtc
	Ttr_sg4	CTTC	CTCCTTTGCCTCGCTGGACTG	Supplymentary Fig. 2E-F	agcaggtttggagtcagcttggcaggga	tgagaattcaatattaacagccccaccgagaatat	gagaagccgtcacacagatccacaagc	ctggaagaaggcacttcttctttatctaaggtc
	Ttr_sg5	TTTG	ACCATCAGAGGACATTTGGA	Supplymentary Fig. 2E-F	atccctggtgcacagcagtgcatctgg	ccacacacatggtgggtagaagagaatgtcagataccc	gagtctatcaccggaaagaacaagccg	ccatggtgggctttctacaagcttaccc
	Ttr_sg6	TTTG	GATTCTCCAGCACCCTGGGC	Supplymentary Fig. 2E-F	atccctggtgcacagcagtgcatctgg	ccacacacatggtgggtagaagagaatgtcagataccc	gagtctatcaccggaaagaacaagccg	ccatggtgggctttctacaagcttaccc
	Ttr_sg7	TTTA	CAGCCACGTCTACAGCAGGG	Supplymentary Fig. 2E-F	atccctggtgcacagcagtgcatctgg	ccacacacatggtgggtagaagagaatgtcagataccc	gagtctatcaccggaaagaacaagccg	ccatggtgggctttctacaagcttaccc
	Ttr_sg8	TTTT	ACAGCCACGTCTACAGCAGG	Supplymentary Fig. 2E-F	atccctggtgcacagcagtgcatctgg	ccacacacatggtgggtagaagagaatgtcagataccc	gagtctatcaccggaaagaacaagccg	ccatggtgggctttctacaagcttaccc
	Ttr_sg9	TTTT	GAACACTTTTACAGCCACGT	Supplymentary Fig. 2E-F	atccctggtgcacagcagtgcatctgg	ccacacacatggtgggtagaagagaatgtcagataccc	gagtctatcaccggaaagaacaagccg	ccatggtgggctttctacaagcttaccc
	Ttr_sg10	GTTC	AAAAAGACCTCTGAGGGATC	Supplymentary Fig. 2E-F	atccctggtgcacagcagtgcatctgg	ccacacacatggtgggtagaagagaatgtcagataccc	gagtctatcaccggaaagaacaagccg	ccatggtgggctttctacaagcttaccc
	Ttr_sg11	TTTG	AACACTTTTACAGCCACGTC	Supplymentary Fig. 2E-F	atccctggtgcacagcagtgcatctgg	ccacacacatggtgggtagaagagaatgtcagataccc	gagtctatcaccggaaagaacaagccg	ccatggtgggctttctacaagcttaccc
	Ttr_sg12	TTTG	TAGAAGGAGTGTACAGAGTA	Fig.1D, Fig.2F-H and Supplymentary Fig. 2E-F, 17B	accctgcgagcactagaataataacaggtgacccc	ccactcatgcccatcgtacagcaagagcg	ctggacttgtgtgccctccagg	tccaaacaacttggtgtgtccac
	Ttr_sg13	CTTG	GCATTTCCCCGTTCCATGAA	Supplymentary Fig. 2E-F	accctgcgagcactagaataataacaggtgacccc	ccactcatgcccatcgtacagcaagagcg	ctggacttgtgtgccctccagg	tccaaacaacttggtgtgtccac
	Ttr_sg14	CTTC	TCATCTGTGGTGAGCCCGTG	Supplymentary Fig. 2E-F	accctgcgagcactagaataataacaggtgacccc	ccactcatgcccatcgtacagcaagagcg	ctggacttgtgtgccctccagg	tccaaacaacttggtgtgtccac
	Ttr_sg15	TTTG	GTGTCCAGTTCTACTCTGTA	Supplymentary Fig. 2E-F	accctgcgagcactagaataataacaggtgacccc	ccactcatgcccatcgtacagcaagagcg	ctggacttgtgtgccctccagg	tccaaacaacttggtgtgtccac
	Ttr_sg16	CTTC	CAGTACGATTTGGTGTCCAG	Supplymentary Fig. 2E-F	accctgcgagcactagaataataacaggtgacccc	ccactcatgcccatcgtacagcaagagcg	ctggacttgtgtgccctccagg	tccaaacaacttggtgtgtccac
	Ttr_sg17	CTTC	TACAAACTTCTCATCTGTGG	Supplymentary Fig. 2E-F	accctgcgagcactagaataataacaggtgacccc	ccactcatgcccatcgtacagcaagagcg	ctggacttgtgtgccctccagg	tccaaacaacttggtgtgtccac
	Ttr_sg18	TTTT	CACAGCCAACGACTCTGGCC	Supplymentary Fig. 2E-F	gtgactctgatctgaccagggccacccac	tagcaggtggtttaataagaatgcttcacggc	tttgtctgcagctcctacctctgggc	gatcctggtcctcctgggctg
	Ttr_sg19	TTTC	ACAGCCAACGACTCTGGCCA	Supplymentary Fig. 2E-F	gtgactctgatctgaccagggccacccac	tagcaggtggtttaataagaatgcttcacggc	tttgtctgcagctcctacctctgggc	gatcctggtcctcctgggctg
	Ttr_sg20	GTTG	CTGACGACAGCCGTGGTGCTGT	Supplymentary Fig. 2E-F	gtgactctgatctgaccagggccacccac	tagcaggtggtttaataagaatgcttcacggc	tttgtctgcagctcctacctctgggc	gatcctggtcctcctgggctg
	Ttr_sg21	GTTC	AAAAAGACCTCTGAGGGATCCT	Supplymentary Fig. 2E-F	gtgactctgatctgaccagggccacccac	tagcaggtggtttaataagaatgcttcacggc	tttgtctgcagctcctacctctgggc	gatcctggtcctcctgggctg
TTR	TTR_sg1	GTTC	AGAAAGGCTGCTGATGACACCT	Fig.1D and Supplymentary Fig. 2E-F	agggaagctcattaattgtcgac	tgtctgcccctaaatgatgctca	tgtcttctctacacccagggcaccgg	caagtcctgtgggagggttctttggcaa
	TTR_sg2	TTTG	TAGAAGGGATATACAAAGTGGA	Fig.1D and Supplymentary Fig. 2E-F, 16	ctccagcctgggtgacaagag	atgtaagttcaagtcatgttactaagtggat	ataggaaaaccagtgagtctggagagc	ccaaaaccaaaacaaccctcgaagg
	TTR_sg3	ATTC	CACCACGGCTGTCGTCACCAAT	Supplymentary Fig. 2E-F	catcctgactttcggcgtgaa	agtggaatgaaaagtgcctttcacagg	ggaaatggatctgtctgtcttctctcatagg	gtgcctttcacaggaatgttttattgtc
	TTR_sg5	TTTG	AATCCAAGTGTCCTCTGATGGT	Supplymentary Fig. 2E-F	agggaagctcattaattgtcgac	tgtctgcccctaaatgatgctca	tgtcttctctacacccagggcaccgg	caagtcctgtgggagggttctttggcaa
	TTR_sg6	TTTC	AATGTGGCCGTGCATGTGTTCA	Supplymentary Fig. 2E-F	agggaagctcattaattgtcgac	tgtctgcccctaaatgatgctca	tgtcttctctacacccagggcaccgg	caagtcctgtgggagggttctttggcaa
	TTR_sg7	GTTC	TAGATGCTGTCCGAGGCAGTCC	Supplymentary Fig. 2E-F	agggaagctcattaattgtcgac	tgtctgcccctaaatgatgctca	tgtcttctctacacccagggcaccgg	caagtcctgtgggagggttctttggcaa
	TTR_sg8	ATTC	GCATGGGCTCACAACTGAGGAG	Supplymentary Fig. 2E-F	ctccagcctgggtgacaagag	atgtaagttcaagtcatgttactaagtggat	ataggaaaaccagtgagtctggagagc	ccaaaaccaaaacaaccctcgaagg
	TTR_sg10	TTTG	TATACAAAGTGGAAATAGACAC	Supplymentary Fig. 2E-F	ctccagcctgggtgacaagag	atgtaagttcaagtcatgttactaagtggat	ataggaaaaccagtgagtctggagagc	ccaaaaccaaaacaaccctcgaagg
	TTR_sg11	CTTA	CTGGAAGGCACTTGGCATCTCC	Fig.1D and Supplymentary Fig. 2E-F	ctccagcctgggtgacaagag	atgtaagttcaagtcatgttactaagtggat	ataggaaaaccagtgagtctggagagc	ccaaaaccaaaacaaccctcgaagg
	TTR_sg12	CTTG	GCATCTCCCCATTCCATGAGCA	Fig.1D and Supplymentary Fig. 2E-F	ctccagcctgggtgacaagag	atgtaagttcaagtcatgttactaagtggat	ataggaaaaccagtgagtctggagagc	ccaaaaccaaaacaaccctcgaagg
	TTR_sg14	ATTC	ACAGCCAACGACTCCGGCCCCC	Supplymentary Fig. 2E-F	catcctgactttcggcgtgaa	agtggaatgaaaagtgcctttcacagg	ggaaatggatctgtctgtcttctctcatagg	gtgcctttcacaggaatgttttattgtc
PCSK9	PCSK9_sg5	GTTG	CCTGGCACCTACGTGGTGG	Supplymentary Fig. 2E-F	aacctgttgtcgagtgtggcccg	gtgctcaatacatacttgctgtccccttctga	gggccaggatccgtggaggtt	aagggtggctcaccagctccagc
	PCSK9_sg6	CTTC	CATGGCCTTCTTCCTGGC	Fig.1D and Supplymentary Fig. 2E-F	aacctgttgtcgagtgtggcccg	gtgctcaatacatacttgctgtccccttctga	gggccaggatccgtggaggtt	aagggtggctcaccagctccagc
	PCSK9_sg7	CTTC	TTCCTGGCTTCCTGGTGAAG	Supplymentary Fig. 2E-F	aacctgttgtcgagtgtggcccg	gtgctcaatacatacttgctgtccccttctga	gggccaggatccgtggaggtt	aagggtggctcaccagctccagc
	PCSK9_sg8	CTTC	CTGGTGAAGATGAGTGGCGA	Supplymentary Fig. 2E-F	aacctgttgtcgagtgtggcccg	gtgctcaatacatacttgctgtccccttctga	gggccaggatccgtggaggtt	aagggtggctcaccagctccagc
	PCSK9_sg9	CTTG	AAGTTGCCCCATGTCGACTA	Fig.1D and Supplymentary Fig. 2E-F	agagccttggcacagcctggctc	taagcagagtcccccggcct	caaagccccccgagaagtggaaacc	agatggggtggggcagggcacagat
	PCSK9_sg10	TTTG	CCCAGAGCATCCCGTGGAAC	Fig.1D and Supplymentary Fig. 2E-F	agagccttggcacagcctggctc	taagcagagtcccccggcct	caaagccccccgagaagtggaaacc	agatggggtggggcagggcacagat
TRAC	TRAC_sg1	TTTA	CAGATACGAACCTAAACTTT	Fig.2B-C	ctcacataggctgtgggcaa	tggggagagaggacatgagg	ccgtgggtgtgtcctgca	tcacctcagctggaccacag
	TRAC_sg2	TTTA	GAGTCTCTCAGCTGGTACAC	Fig.2B-C	atgctatttcccgtataaagcatg	tgtcttctggaataatgctgttgt	gtcctaaccctgatcctcttgtccc	ttgctcttgaagtccatagacctcatgtct
	TRAC_sg3	TTTG	TCTGTGATATACACATCAGA	Fig.2B-C	atgctatttcccgtataaagcatg	tgtcttctggaataatgctgttgt	gtcctaaccctgatcctcttgtccc	ttgctcttgaagtccatagacctcatgtct

## Sheet: Table-3
Supplementary Table 3. Sequence of target loci for indel frequency from different Cas proteins
Genomic loci	Cas	SITE	5'/3'PAM	Protospacer Sequence	Figure	Forward primer #1	Reverse primer #1	Forward primer #2	Reverse primer #2
TTR	LbCas12a	TTTN.1	TTTG	TGTCTGAGGCTGGCCCTACGGTG	Fig.1G, and Supplementary Fig. 7	agaatgttagtgcacgcagtcac	tcctgcagtttgtcccccaaatac	attggcagggataagcagcct	aagctggttggcaaagctgg
		TTTN.2	TTTG	ACCATCAGAGGACACTTGGATTC	Fig.1G, and Supplementary Fig. 7	agggaagctcattaattgtcgac	tgtctgcccctaaatgatgctca	attcttgtttcgctccagatttct	gcagatgatgtgagcctctctct
		TTTN.3	TTTC	TGAACACATGCACGGCCACATTG	Fig.1G, and Supplementary Fig. 7	agggaagctcattaattgtcgac	tgtctgcccctaaatgatgctca	acatgtttatgtgtgttagttggtgg	catttctgtggtacactgagtaaaactg
		TTTN.4	TTTG	CCTCTGGGTAAGTTGCCAAAGAA	Fig.1G, and Supplementary Fig. 7	agggaagctcattaattgtcgac	tgtctgcccctaaatgatgctca	attcttgtttcgctccagatttct	gcagatgatgtgagcctctctct
		TTTN.5	TTTG	GCAACTTACCCAGAGGCAAATGG	Fig.1G, and Supplementary Fig. 7	agggaagctcattaattgtcgac	tgtctgcccctaaatgatgctca	acatgtttatgtgtgttagttggtgg	catttctgtggtacactgagtaaaactg
		TTTN.6	TTTC	ACACCTTATAGGAAAACCAGTGA	Fig.1G, and Supplementary Fig. 7	ctccagcctgggtgacaagag	atgtaagttcaagtcatgttactaagtggat	attcttgtttcgctccagatttct	gcagatgatgtgagcctctctct
		TTTN.7	TTTC	CTATAAGGTGTGAAAGTCTGGAT	Fig.1G, and Supplementary Fig. 7	ctccagcctgggtgacaagag	atgtaagttcaagtcatgttactaagtggat	acatgtttatgtgtgttagttggtgg	catttctgtggtacactgagtaaaactg
		TTTN.8	TTTT	CCTATAAGGTGTGAAAGTCTGGA	Fig.1G, and Supplementary Fig. 7	ctccagcctgggtgacaagag	atgtaagttcaagtcatgttactaagtggat	acatgtttatgtgtgttagttggtgg	catttctgtggtacactgagtaaaactg
		TTTN.9	TTTG	TAGAAGGGATATACAAAGTGGAA	Fig.1G, and Supplementary Fig. 7	ctccagcctgggtgacaagag	atgtaagttcaagtcatgttactaagtggat	acatgtttatgtgtgttagttggtgg	catttctgtggtacactgagtaaaactg
		TTTN.10	TTTG	TATATCCCTTCTACAAATTCCTC	Fig.1G, and Supplementary Fig. 7	ctccagcctgggtgacaagag	atgtaagttcaagtcatgttactaagtggat	acatgtttatgtgtgttagttggtgg	catttctgtggtacactgagtaaaactg
		TTTN.11	TTTC	CACTTTGTATATCCCTTCTACAA	Fig.1G, and Supplementary Fig. 7	ctccagcctgggtgacaagag	atgtaagttcaagtcatgttactaagtggat	acatgtttatgtgtgttagttggtgg	catttctgtggtacactgagtaaaactg
		TTTN.12	TTTG	GTGTCTATTTCCACTTTGTATAT	Fig.1G, and Supplementary Fig. 7	ctccagcctgggtgacaagag	atgtaagttcaagtcatgttactaagtggat	acatgtttatgtgtgttagttggtgg	catttctgtggtacactgagtaaaactg
	UltraCas12a	TTTN.1	TTTG	TGTCTGAGGCTGGCCCTACGGTG	Fig.1G, and Supplementary Fig. 7	agaatgttagtgcacgcagtcac	tcctgcagtttgtcccccaaatac	attggcagggataagcagcct	aagctggttggcaaagctgg
		TTTN.2	TTTG	ACCATCAGAGGACACTTGGATTC	Fig.1G, and Supplementary Fig. 7	agggaagctcattaattgtcgac	tgtctgcccctaaatgatgctca	attcttgtttcgctccagatttct	gcagatgatgtgagcctctctct
		TTTN.3	TTTC	TGAACACATGCACGGCCACATTG	Fig.1G, and Supplementary Fig. 7	agggaagctcattaattgtcgac	tgtctgcccctaaatgatgctca	acatgtttatgtgtgttagttggtgg	catttctgtggtacactgagtaaaactg
		TTTN.4	TTTG	CCTCTGGGTAAGTTGCCAAAGAA	Fig.1G, and Supplementary Fig. 7	agggaagctcattaattgtcgac	tgtctgcccctaaatgatgctca	attcttgtttcgctccagatttct	gcagatgatgtgagcctctctct
		TTTN.5	TTTG	GCAACTTACCCAGAGGCAAATGG	Fig.1G, and Supplementary Fig. 7	agggaagctcattaattgtcgac	tgtctgcccctaaatgatgctca	acatgtttatgtgtgttagttggtgg	catttctgtggtacactgagtaaaactg
		TTTN.6	TTTC	ACACCTTATAGGAAAACCAGTGA	Fig.1G, and Supplementary Fig. 7	ctccagcctgggtgacaagag	atgtaagttcaagtcatgttactaagtggat	attcttgtttcgctccagatttct	gcagatgatgtgagcctctctct
		TTTN.7	TTTC	CTATAAGGTGTGAAAGTCTGGAT	Fig.1G, and Supplementary Fig. 7	ctccagcctgggtgacaagag	atgtaagttcaagtcatgttactaagtggat	acatgtttatgtgtgttagttggtgg	catttctgtggtacactgagtaaaactg
		TTTN.8	TTTT	CCTATAAGGTGTGAAAGTCTGGA	Fig.1G, and Supplementary Fig. 7	ctccagcctgggtgacaagag	atgtaagttcaagtcatgttactaagtggat	acatgtttatgtgtgttagttggtgg	catttctgtggtacactgagtaaaactg
		TTTN.9	TTTG	TAGAAGGGATATACAAAGTGGAA	Fig.1G, and Supplementary Fig. 7	ctccagcctgggtgacaagag	atgtaagttcaagtcatgttactaagtggat	acatgtttatgtgtgttagttggtgg	catttctgtggtacactgagtaaaactg
		TTTN.10	TTTG	TATATCCCTTCTACAAATTCCTC	Fig.1G, and Supplementary Fig. 7	ctccagcctgggtgacaagag	atgtaagttcaagtcatgttactaagtggat	acatgtttatgtgtgttagttggtgg	catttctgtggtacactgagtaaaactg
		TTTN.11	TTTC	CACTTTGTATATCCCTTCTACAA	Fig.1G, and Supplementary Fig. 7	ctccagcctgggtgacaagag	atgtaagttcaagtcatgttactaagtggat	acatgtttatgtgtgttagttggtgg	catttctgtggtacactgagtaaaactg
		TTTN.12	TTTG	GTGTCTATTTCCACTTTGTATAT	Fig.1G, and Supplementary Fig. 7	ctccagcctgggtgacaagag	atgtaagttcaagtcatgttactaagtggat	acatgtttatgtgtgttagttggtgg	catttctgtggtacactgagtaaaactg
	KKH-SaCas9	NNGRRT.1	ACAGAT	CCACCTATGAGAGAAGACAG	Fig.1G, and Supplementary Fig. 7	ctccagcctgggtgacaagag	atgtaagttcaagtcatgttactaagtggat	acatgtttatgtgtgttagttggtgg	catttctgtggtacactgagtaaaactg
		NNGRRT.2	AGGAAT	GGCTGTCGTCACCAATCCCA	Fig.1G, and Supplementary Fig. 7	catcctgactttcggcgtgaa	agtggaatgaaaagtgcctttcacagg	ttggcactggacttccggtggt	gcatatgaggtgaaaacactgctttag
		NNGRRT.3	AGGAGT	GACGACAGCCGTGGTGGAAT	Fig.1G, and Supplementary Fig. 7	catcctgactttcggcgtgaa	agtggaatgaaaagtgcctttcacagg	ttggcactggacttccggtggt	gcatatgaggtgaaaacactgctttag
		NNGRRT.4	ATTGAT	CTGAACACATGCACGGCCAC	Fig.1G, and Supplementary Fig. 7	agggaagctcattaattgtcgac	tgtctgcccctaaatgatgctca	attcttgtttcgctccagatttct	gcagatgatgtgagcctctctct
		NNGRRT.5	CCAAGT	CACCCAGGGCACCGGTGAAT	Fig.1G, and Supplementary Fig. 7	agggaagctcattaattgtcgac	tgtctgcccctaaatgatgctca	attcttgtttcgctccagatttct	gcagatgatgtgagcctctctct
		NNGRRT.6	CGGAGT	AATGGTGTAGCGGCGGGGGC	Fig.1G, and Supplementary Fig. 7	catcctgactttcggcgtgaa	agtggaatgaaaagtgcctttcacagg	ttggcactggacttccggtggt	gcatatgaggtgaaaacactgctttag
		NNGRRT.7	GCAAAT	CTTTGGCAACTTACCCAGAG	Fig.1G, and Supplementary Fig. 7	agggaagctcattaattgtcgac	tgtctgcccctaaatgatgctca	attcttgtttcgctccagatttct	gcagatgatgtgagcctctctct
		NNGRRT.8	GTGAGT	TGTCTGAGGCTGGCCCTACG	Fig.1G, and Supplementary Fig. 7	agaatgttagtgcacgcagtcac	tcctgcagtttgtcccccaaatac	attggcagggataagcagcct	aagctggttggcaaagctgg
		NNGRRT.9	TACGGT	TTTGTGTCTGAGGCTGGCCC	Fig.1G, and Supplementary Fig. 7	agaatgttagtgcacgcagtcac	tcctgcagtttgtcccccaaatac	attggcagggataagcagcct	aagctggttggcaaagctgg
		NNGRRT.10	TGGAAT	ATTGGTGACGACAGCCGTGG	Fig.1G, and Supplementary Fig. 7	catcctgactttcggcgtgaa	agtggaatgaaaagtgcctttcacagg	ttggcactggacttccggtggt	gcatatgaggtgaaaacactgctttag
		NNGRRT.11	TGGGAT	AGGAGAAGTCCCTCATTCCT	Fig.1G, and Supplementary Fig. 7	catcctgactttcggcgtgaa	agtggaatgaaaagtgcctttcacagg	ttggcactggacttccggtggt	gcatatgaggtgaaaacactgctttag
		NNGRRT.12	TTTGGT	CCAAGTGCCTTCCAGTAAGA	Fig.1G, and Supplementary Fig. 7	ctccagcctgggtgacaagag	atgtaagttcaagtcatgttactaagtggat	acatgtttatgtgtgttagttggtgg	catttctgtggtacactgagtaaaactg
	SpCas9	NGG.1	AGG	ACACAAATACCAGTCCAGCA	Fig.1G, and Supplementary Fig. 7	agaatgttagtgcacgcagtcac	tcctgcagtttgtcccccaaatac	attggcagggataagcagcct	aagctggttggcaaagctgg
		NGG.2	AGG	CCAGTCCAGCAAGGCAGAGG	Fig.1G, and Supplementary Fig. 7	agaatgttagtgcacgcagtcac	tcctgcagtttgtcccccaaatac	attggcagggataagcagcct	aagctggttggcaaagctgg
		NGG.3	AGG	GAAGTCCACTCATTCTTGGC	Fig.1G, and Supplementary Fig. 7	agaatgttagtgcacgcagtcac	tcctgcagtttgtcccccaaatac	attggcagggataagcagcct	aagctggttggcaaagctgg
		NGG.4	AGG	AAAGTTCTAGATGCTGTCCG	Fig.1G, and Supplementary Fig. 7	agggaagctcattaattgtcgac	tgtctgcccctaaatgatgctca	attcttgtttcgctccagatttct	gcagatgatgtgagcctctctct
		NGG.5	AGG	CCCAGAGGCAAATGGCTCCC	Fig.1G, and Supplementary Fig. 7	agggaagctcattaattgtcgac	tgtctgcccctaaatgatgctca	attcttgtttcgctccagatttct	gcagatgatgtgagcctctctct
		NGG.6	AGG	TTCTTTGGCAACTTACCCAG	Fig.1G, and Supplementary Fig. 7	agggaagctcattaattgtcgac	tgtctgcccctaaatgatgctca	attcttgtttcgctccagatttct	gcagatgatgtgagcctctctct
		NGG.7	AGG	ACTGAGGAGGAATTTGTAGA	Fig.1G, and Supplementary Fig. 7	ctccagcctgggtgacaagag	atgtaagttcaagtcatgttactaagtggat	acatgtttatgtgtgttagttggtgg	catttctgtggtacactgagtaaaactg
		NGG.8	AGG	CCCATTCCATGAGCATGCAG	Fig.1G, and Supplementary Fig. 7	ctccagcctgggtgacaagag	atgtaagttcaagtcatgttactaagtggat	acatgtttatgtgtgttagttggtgg	catttctgtggtacactgagtaaaactg
		NGG.9	AGG	GCATGGGCTCACAACTGAGG	Fig.1G, and Supplementary Fig. 7	ctccagcctgggtgacaagag	atgtaagttcaagtcatgttactaagtggat	acatgtttatgtgtgttagttggtgg	catttctgtggtacactgagtaaaactg
		NGG.10	AGG	AATAGGAGTAGGGGCTCAGC	Fig.1G, and Supplementary Fig. 7	catcctgactttcggcgtgaa	agtggaatgaaaagtgcctttcacagg	ttggcactggacttccggtggt	gcatatgaggtgaaaacactgctttag
		NGG.11	AGG	GACGACAGCCGTGGTGGAAT	Fig.1G, and Supplementary Fig. 7	catcctgactttcggcgtgaa	agtggaatgaaaagtgcctttcacagg	ttggcactggacttccggtggt	gcatatgaggtgaaaacactgctttag
		NGG.12	AGG	GGCTGTCGTCACCAATCCCA	Fig.1G, and Supplementary Fig. 7	catcctgactttcggcgtgaa	agtggaatgaaaagtgcctttcacagg	ttggcactggacttccggtggt	gcatatgaggtgaaaacactgctttag
		NGG.13	AGG	GTCACCAATCCCAAGGAATG	Fig.1G, and Supplementary Fig. 7	catcctgactttcggcgtgaa	agtggaatgaaaagtgcctttcacagg	ttggcactggacttccggtggt	gcatatgaggtgaaaacactgctttag
		NGG.14	CGG	TGTGTCTGAGGCTGGCCCTA	Fig.1G, and Supplementary Fig. 7	agaatgttagtgcacgcagtcac	tcctgcagtttgtcccccaaatac	attggcagggataagcagcct	aagctggttggcaaagctgg
		NGG.15	CGG	AGCCTTTCTGAACACATGCA	Fig.1G, and Supplementary Fig. 7	agggaagctcattaattgtcgac	tgtctgcccctaaatgatgctca	attcttgtttcgctccagatttct	gcagatgatgtgagcctctctct
		NGG.16	CGG	CAGAGGACACTTGGATTCAC	Fig.1G, and Supplementary Fig. 7	agggaagctcattaattgtcgac	tgtctgcccctaaatgatgctca	attcttgtttcgctccagatttct	gcagatgatgtgagcctctctct
		NGG.17	CGG	CATTGATGGCAGGACTGCCT	Fig.1G, and Supplementary Fig. 7	agggaagctcattaattgtcgac	tgtctgcccctaaatgatgctca	attcttgtttcgctccagatttct	gcagatgatgtgagcctctctct
		NGG.18	CGG	CTTCTCTACACCCAGGGCAC	Fig.1G, and Supplementary Fig. 7	agggaagctcattaattgtcgac	tgtctgcccctaaatgatgctca	attcttgtttcgctccagatttct	gcagatgatgtgagcctctctct
		NGG.19	CGG	AATGGTGTAGCGGCGGGGGC	Fig.1G, and Supplementary Fig. 7	catcctgactttcggcgtgaa	agtggaatgaaaagtgcctttcacagg	ttggcactggacttccggtggt	gcatatgaggtgaaaacactgctttag
		NGG.20	CGG	CCCCTACTCCTATTCCACCA	Fig.1G, and Supplementary Fig. 7	catcctgactttcggcgtgaa	agtggaatgaaaagtgcctttcacagg	ttggcactggacttccggtggt	gcatatgaggtgaaaacactgctttag
		NGG.21	CGG	GCAGGGCGGCAATGGTGTAG	Fig.1G, and Supplementary Fig. 7	catcctgactttcggcgtgaa	agtggaatgaaaagtgcctttcacagg	ttggcactggacttccggtggt	gcatatgaggtgaaaacactgctttag
		NGG.22	CGG	GGAGTAGGGGCTCAGCAGGG	Fig.1G, and Supplementary Fig. 7	catcctgactttcggcgtgaa	agtggaatgaaaagtgcctttcacagg	ttggcactggacttccggtggt	gcatatgaggtgaaaacactgctttag
		NGG.23	CGG	GTATTCACAGCCAACGACTC	Fig.1G, and Supplementary Fig. 7	catcctgactttcggcgtgaa	agtggaatgaaaagtgcctttcacagg	ttggcactggacttccggtggt	gcatatgaggtgaaaacactgctttag
		NGG.24	GGG	TCACAGAAACACTCACCGTA	Fig.1G, and Supplementary Fig. 7	agaatgttagtgcacgcagtcac	tcctgcagtttgtcccccaaatac	attggcagggataagcagcct	aagctggttggcaaagctgg
		NGG.25	GGG	AAAGGCTGCTGATGACACCT	Fig.1G, and Supplementary Fig. 7	agggaagctcattaattgtcgac	tgtctgcccctaaatgatgctca	attcttgtttcgctccagatttct	gcagatgatgtgagcctctctct
		NGG.26	GGG	CTTGGATTCACCGGTGCCCT	Fig.1G, and Supplementary Fig. 7	agggaagctcattaattgtcgac	tgtctgcccctaaatgatgctca	attcttgtttcgctccagatttct	gcagatgatgtgagcctctctct
		NGG.27	GGG	GCCGTGGTGGAATAGGAGTA	Fig.1G, and Supplementary Fig. 7	catcctgactttcggcgtgaa	agtggaatgaaaagtgcctttcacagg	ttggcactggacttccggtggt	gcatatgaggtgaaaacactgctttag
		NGG.28	GGG	GCGGCAATGGTGTAGCGGCG	Fig.1G, and Supplementary Fig. 7	catcctgactttcggcgtgaa	agtggaatgaaaagtgcctttcacagg	ttggcactggacttccggtggt	gcatatgaggtgaaaacactgctttag
		NGG.29	GGG	GGAGAAGTCCCTCATTCCTT	Fig.1G, and Supplementary Fig. 7	catcctgactttcggcgtgaa	agtggaatgaaaagtgcctttcacagg	ttggcactggacttccggtggt	gcatatgaggtgaaaacactgctttag
		NGG.30	GGG	GGCGGCAATGGTGTAGCGGC	Fig.1G, and Supplementary Fig. 7	catcctgactttcggcgtgaa	agtggaatgaaaagtgcctttcacagg	ttggcactggacttccggtggt	gcatatgaggtgaaaacactgctttag
		NGG.31	GGG	TCACCAATCCCAAGGAATGA	Fig.1G, and Supplementary Fig. 7	catcctgactttcggcgtgaa	agtggaatgaaaagtgcctttcacagg	ttggcactggacttccggtggt	gcatatgaggtgaaaacactgctttag
		NGG.32	TGG	GCAACTTACCCAGAGGCAAA	Fig.1G, and Supplementary Fig. 7	agggaagctcattaattgtcgac	tgtctgcccctaaatgatgctca	attcttgtttcgctccagatttct	gcagatgatgtgagcctctctct
		NGG.33	TGG	AAGTGCCTTCCAGTAAGATT	Fig.1G, and Supplementary Fig. 7	ctccagcctgggtgacaagag	atgtaagttcaagtcatgttactaagtggat	acatgtttatgtgtgttagttggtgg	catttctgtggtacactgagtaaaactg
		NGG.34	TGG	ACCTCTGCATGCTCATGGAA	Fig.1G, and Supplementary Fig. 7	ctccagcctgggtgacaagag	atgtaagttcaagtcatgttactaagtggat	acatgtttatgtgtgttagttggtgg	catttctgtggtacactgagtaaaactg
		NGG.35	TGG	TACTCACCTCTGCATGCTCA	Fig.1G, and Supplementary Fig. 7	ctccagcctgggtgacaagag	atgtaagttcaagtcatgttactaagtggat	acatgtttatgtgtgttagttggtgg	catttctgtggtacactgagtaaaactg
		NGG.36	TGG	TGTAGAAGGGATATACAAAG	Fig.1G, and Supplementary Fig. 7	ctccagcctgggtgacaagag	atgtaagttcaagtcatgttactaagtggat	acatgtttatgtgtgttagttggtgg	catttctgtggtacactgagtaaaactg
		NGG.37	TGG	AGGAGAAGTCCCTCATTCCT	Fig.1G, and Supplementary Fig. 7	catcctgactttcggcgtgaa	agtggaatgaaaagtgcctttcacagg	ttggcactggacttccggtggt	gcatatgaggtgaaaacactgctttag
		NGG.38	TGG	ATTGGTGACGACAGCCGTGG	Fig.1G, and Supplementary Fig. 7	catcctgactttcggcgtgaa	agtggaatgaaaagtgcctttcacagg	ttggcactggacttccggtggt	gcatatgaggtgaaaacactgctttag
		NGG.39	TGG	GCGGCGGGGGCCGGAGTCGT	Fig.1G, and Supplementary Fig. 7	catcctgactttcggcgtgaa	agtggaatgaaaagtgcctttcacagg	ttggcactggacttccggtggt	gcatatgaggtgaaaacactgctttag
		NGG.40	TGG	GGGATTGGTGACGACAGCCG	Fig.1G, and Supplementary Fig. 7	catcctgactttcggcgtgaa	agtggaatgaaaagtgcctttcacagg	ttggcactggacttccggtggt	gcatatgaggtgaaaacactgctttag
		NGG.41	TGG	GGGGCTCAGCAGGGCGGCAA	Fig.1G, and Supplementary Fig. 7	catcctgactttcggcgtgaa	agtggaatgaaaagtgcctttcacagg	ttggcactggacttccggtggt	gcatatgaggtgaaaacactgctttag
	Cas12Max	TTTN.1	TTTG	TGTCTGAGGCTGGCCCTACGGTG	Fig.1G, and Supplementary Fig. 7	agaatgttagtgcacgcagtcac	tcctgcagtttgtcccccaaatac	attggcagggataagcagcct	aagctggttggcaaagctgg
		TTTN.2	TTTG	ACCATCAGAGGACACTTGGATTC	Fig.1G, and Supplementary Fig. 7	agggaagctcattaattgtcgac	tgtctgcccctaaatgatgctca	attcttgtttcgctccagatttct	gcagatgatgtgagcctctctct
		TTTN.3	TTTC	TGAACACATGCACGGCCACATTG	Fig.1G, and Supplementary Fig. 7	agggaagctcattaattgtcgac	tgtctgcccctaaatgatgctca	acatgtttatgtgtgttagttggtgg	catttctgtggtacactgagtaaaactg
		TTTN.4	TTTG	CCTCTGGGTAAGTTGCCAAAGAA	Fig.1G, and Supplementary Fig. 7	agggaagctcattaattgtcgac	tgtctgcccctaaatgatgctca	attcttgtttcgctccagatttct	gcagatgatgtgagcctctctct
		TTTN.5	TTTG	GCAACTTACCCAGAGGCAAATGG	Fig.1G, and Supplementary Fig. 7	agggaagctcattaattgtcgac	tgtctgcccctaaatgatgctca	acatgtttatgtgtgttagttggtgg	catttctgtggtacactgagtaaaactg
		TTTN.6	TTTC	ACACCTTATAGGAAAACCAGTGA	Fig.1G, and Supplementary Fig. 7	ctccagcctgggtgacaagag	atgtaagttcaagtcatgttactaagtggat	attcttgtttcgctccagatttct	gcagatgatgtgagcctctctct
		TTTN.7	TTTC	CTATAAGGTGTGAAAGTCTGGAT	Fig.1G, and Supplementary Fig. 7	ctccagcctgggtgacaagag	atgtaagttcaagtcatgttactaagtggat	acatgtttatgtgtgttagttggtgg	catttctgtggtacactgagtaaaactg
		TTTN.8	TTTT	CCTATAAGGTGTGAAAGTCTGGA	Fig.1G, and Supplementary Fig. 7	ctccagcctgggtgacaagag	atgtaagttcaagtcatgttactaagtggat	acatgtttatgtgtgttagttggtgg	catttctgtggtacactgagtaaaactg
		TTTN.9	TTTG	TAGAAGGGATATACAAAGTGGAA	Fig.1G, and Supplementary Fig. 7	ctccagcctgggtgacaagag	atgtaagttcaagtcatgttactaagtggat	acatgtttatgtgtgttagttggtgg	catttctgtggtacactgagtaaaactg
		TTTN.10	TTTG	TATATCCCTTCTACAAATTCCTC	Fig.1G, and Supplementary Fig. 7	ctccagcctgggtgacaagag	atgtaagttcaagtcatgttactaagtggat	acatgtttatgtgtgttagttggtgg	catttctgtggtacactgagtaaaactg
		TTTN.11	TTTC	CACTTTGTATATCCCTTCTACAA	Fig.1G, and Supplementary Fig. 7	ctccagcctgggtgacaagag	atgtaagttcaagtcatgttactaagtggat	acatgtttatgtgtgttagttggtgg	catttctgtggtacactgagtaaaactg
		TTTN.12	TTTG	GTGTCTATTTCCACTTTGTATAT	Fig.1G, and Supplementary Fig. 7	ctccagcctgggtgacaagag	atgtaagttcaagtcatgttactaagtggat	acatgtttatgtgtgttagttggtgg	catttctgtggtacactgagtaaaactg
		VTTN.1	CTTA	CTGGAAGGCACTTGGCATCT	Fig.1G, and Supplementary Fig. 7	ctccagcctgggtgacaagag	atgtaagttcaagtcatgttactaagtggat	acatgtttatgtgtgttagttggtgg	catttctgtggtacactgagtaaaactg
		VTTN.2	CTTA	TAGGAAAACCAGTGAGTCTG	Fig.1G, and Supplementary Fig. 7	ctccagcctgggtgacaagag	atgtaagttcaagtcatgttactaagtggat	acatgtttatgtgtgttagttggtgg	catttctgtggtacactgagtaaaactg
		VTTN.3	CTTC	TCATCGTCTGCTCCTCCTCT	Fig.1G, and Supplementary Fig. 7	agaatgttagtgcacgcagtcac	tcctgcagtttgtcccccaaatac	attggcagggataagcagcct	aagctggttggcaaagctgg
		VTTN.4	ATTC	TTGGCAGGATGGCTTCTCAT	Fig.1G, and Supplementary Fig. 7	agaatgttagtgcacgcagtcac	tcctgcagtttgtcccccaaatac	attggcagggataagcagcct	aagctggttggcaaagctgg
		VTTN.5	ATTC	ACCGGTGCCCTGGGTGTAGA	Fig.1G, and Supplementary Fig. 7	agggaagctcattaattgtcgac	tgtctgcccctaaatgatgctca	attcttgtttcgctccagatttct	gcagatgatgtgagcctctctct
		VTTN.6	GTTC	AGAAAGGCTGCTGATGACAC	Fig.1G, and Supplementary Fig. 7	agggaagctcattaattgtcgac	tgtctgcccctaaatgatgctca	attcttgtttcgctccagatttct	gcagatgatgtgagcctctctct
		VTTN.7	GTTC	TAGATGCTGTCCGAGGCAGT	Fig.1G, and Supplementary Fig. 7	agggaagctcattaattgtcgac	tgtctgcccctaaatgatgctca	acatgtttatgtgtgttagttggtgg	catttctgtggtacactgagtaaaactg
		VTTN.8	CTTC	TCTACACCCAGGGCACCGGT	Fig.1G, and Supplementary Fig. 7	agggaagctcattaattgtcgac	tgtctgcccctaaatgatgctca	attcttgtttcgctccagatttct	gcagatgatgtgagcctctctct
		VTTN.9	GTTC	TTTGGCAACTTACCCAGAGG	Fig.1G, and Supplementary Fig. 7	agggaagctcattaattgtcgac	tgtctgcccctaaatgatgctca	attcttgtttcgctccagatttct	gcagatgatgtgagcctctctct
		VTTN.10	CTTC	CAGTAAGATTTGGTGTCTAT	Fig.1G, and Supplementary Fig. 7	ctccagcctgggtgacaagag	atgtaagttcaagtcatgttactaagtggat	acatgtttatgtgtgttagttggtgg	catttctgtggtacactgagtaaaactg
		VTTN.11	ATTC	CATGAGCATGCAGAGGTGAG	Fig.1G, and Supplementary Fig. 7	ctccagcctgggtgacaagag	atgtaagttcaagtcatgttactaagtggat	acatgtttatgtgtgttagttggtgg	catttctgtggtacactgagtaaaactg
		VTTN.12	ATTC	CTCCTCAGTTGTGAGCCCAT	Fig.1G, and Supplementary Fig. 7	ctccagcctgggtgacaagag	atgtaagttcaagtcatgttactaagtggat	acatgtttatgtgtgttagttggtgg	catttctgtggtacactgagtaaaactg
		VTTN.13	CTTC	TACAAATTCCTCCTCAGTTG	Fig.1G, and Supplementary Fig. 7	ctccagcctgggtgacaagag	atgtaagttcaagtcatgttactaagtggat	acatgtttatgtgtgttagttggtgg	catttctgtggtacactgagtaaaactg
		VTTN.14	ATTC	ACAGCCAACGACTCCGGCCC	Fig.1G, and Supplementary Fig. 7	catcctgactttcggcgtgaa	agtggaatgaaaagtgcctttcacagg	acatgtttatgtgtgttagttggtgg	catttctgtggtacactgagtaaaactg
		VTTN.15	ATTC	CACCACGGCTGTCGTCACCA	Fig.1G, and Supplementary Fig. 7	catcctgactttcggcgtgaa	agtggaatgaaaagtgcctttcacagg	acatgtttatgtgtgttagttggtgg	catttctgtggtacactgagtaaaactg
		VTTN.16	ATTC	CTTGGGATTGGTGACGACAG	Fig.1G, and Supplementary Fig. 7	catcctgactttcggcgtgaa	agtggaatgaaaagtgcctttcacagg	acatgtttatgtgtgttagttggtgg	catttctgtggtacactgagtaaaactg
		VTTN.17	CTTC	TCTCATAGGTGGTATTCACA	Fig.1G, and Supplementary Fig. 7	catcctgactttcggcgtgaa	agtggaatgaaaagtgcctttcacagg	acatgtttatgtgtgttagttggtgg	catttctgtggtacactgagtaaaactg
		VTTN.18	CTTG	CTGGACTGGTATTTGTGTCT	Fig.1G, and Supplementary Fig. 7	agaatgttagtgcacgcagtcac	tcctgcagtttgtcccccaaatac	attggcagggataagcagcct	aagctggttggcaaagctgg
		VTTN.19	CTTG	GCAGGATGGCTTCTCATCGT	Fig.1G, and Supplementary Fig. 7	agaatgttagtgcacgcagtcac	tcctgcagtttgtcccccaaatac	attggcagggataagcagcct	aagctggttggcaaagctgg
		VTTN.20	ATTG	ATGGCAGGACTGCCTCGGAC	Fig.1G, and Supplementary Fig. 7	agggaagctcattaattgtcgac	tgtctgcccctaaatgatgctca	acatgtttatgtgtgttagttggtgg	catttctgtggtacactgagtaaaactg
		VTTN.21	CTTG	GATTCACCGGTGCCCTGGGT	Fig.1G, and Supplementary Fig. 7	agggaagctcattaattgtcgac	tgtctgcccctaaatgatgctca	attcttgtttcgctccagatttct	gcagatgatgtgagcctctctct
		VTTN.22	CTTG	GCATCTCCCCATTCCATGAG	Fig.1G, and Supplementary Fig. 7	ctccagcctgggtgacaagag	atgtaagttcaagtcatgttactaagtggat	acatgtttatgtgtgttagttggtgg	catttctgtggtacactgagtaaaactg
		VTTN.23	GTTG	TGAGCCCATGCAGCTCTCCA	Fig.1G, and Supplementary Fig. 7	ctccagcctgggtgacaagag	atgtaagttcaagtcatgttactaagtggat	acatgtttatgtgtgttagttggtgg	catttctgtggtacactgagtaaaactg
		VTTN.24	ATTG	CCGCCCTGCTGAGCCCCTAC	Fig.1G, and Supplementary Fig. 7	catcctgactttcggcgtgaa	agtggaatgaaaagtgcctttcacagg	acatgtttatgtgtgttagttggtgg	catttctgtggtacactgagtaaaactg
		VTTN.25	GTTG	GCTGTGAATACCACCTATGA	Fig.1G, and Supplementary Fig. 7	catcctgactttcggcgtgaa	agtggaatgaaaagtgcctttcacagg	acatgtttatgtgtgttagttggtgg	catttctgtggtacactgagtaaaactg
		VTTN.26	CTTG	GGATTGGTGACGACAGCCGT	Fig.1G, and Supplementary Fig. 7	catcctgactttcggcgtgaa	agtggaatgaaaagtgcctttcacagg	acatgtttatgtgtgttagttggtgg	catttctgtggtacactgagtaaaactg
		VTTN.27	ATTG	GTGACGACAGCCGTGGTGGA	Fig.1G, and Supplementary Fig. 7	catcctgactttcggcgtgaa	agtggaatgaaaagtgcctttcacagg	acatgtttatgtgtgttagttggtgg	catttctgtggtacactgagtaaaactg
		VTTN.28	ATTT	GTGTCTGAGGCTGGCCCTAC	Fig.1G, and Supplementary Fig. 7	agaatgttagtgcacgcagtcac	tcctgcagtttgtcccccaaatac	attggcagggataagcagcct	aagctggttggcaaagctgg
		VTTN.29	CTTT	GACCATCAGAGGACACTTGG	Fig.1G, and Supplementary Fig. 7	agggaagctcattaattgtcgac	tgtctgcccctaaatgatgctca	attcttgtttcgctccagatttct	gcagatgatgtgagcctctctct
		VTTN.30	ATTT	GCCTCTGGGTAAGTTGCCAA	Fig.1G, and Supplementary Fig. 7	agggaagctcattaattgtcgac	tgtctgcccctaaatgatgctca	attcttgtttcgctccagatttct	gcagatgatgtgagcctctctct
		VTTN.31	CTTT	GGCAACTTACCCAGAGGCAA	Fig.1G, and Supplementary Fig. 7	agggaagctcattaattgtcgac	tgtctgcccctaaatgatgctca	attcttgtttcgctccagatttct	gcagatgatgtgagcctctctct
		VTTN.32	ATTT	GGTGTCTATTTCCACTTTGT	Fig.1G, and Supplementary Fig. 7	ctccagcctgggtgacaagag	atgtaagttcaagtcatgttactaagtggat	acatgtttatgtgtgttagttggtgg	catttctgtggtacactgagtaaaactg
		VTTN.33	CTTT	GTATATCCCTTCTACAAATT	Fig.1G, and Supplementary Fig. 7	ctccagcctgggtgacaagag	atgtaagttcaagtcatgttactaagtggat	acatgtttatgtgtgttagttggtgg	catttctgtggtacactgagtaaaactg
	hfCas12Max	TTTN.1	TTTG	TGTCTGAGGCTGGCCCTACGGTG	Fig.1G, and Supplementary Fig. 7	agaatgttagtgcacgcagtcac	tcctgcagtttgtcccccaaatac	attggcagggataagcagcct	aagctggttggcaaagctgg
		TTTN.2	TTTG	ACCATCAGAGGACACTTGGATTC	Fig.1G, and Supplementary Fig. 7	agggaagctcattaattgtcgac	tgtctgcccctaaatgatgctca	attcttgtttcgctccagatttct	gcagatgatgtgagcctctctct
		TTTN.3	TTTC	TGAACACATGCACGGCCACATTG	Fig.1G, and Supplementary Fig. 7	agggaagctcattaattgtcgac	tgtctgcccctaaatgatgctca	acatgtttatgtgtgttagttggtgg	catttctgtggtacactgagtaaaactg
		TTTN.4	TTTG	CCTCTGGGTAAGTTGCCAAAGAA	Fig.1G, and Supplementary Fig. 7	agggaagctcattaattgtcgac	tgtctgcccctaaatgatgctca	attcttgtttcgctccagatttct	gcagatgatgtgagcctctctct
		TTTN.6	TTTC	ACACCTTATAGGAAAACCAGTGA	Fig.1G, and Supplementary Fig. 7	ctccagcctgggtgacaagag	atgtaagttcaagtcatgttactaagtggat	attcttgtttcgctccagatttct	gcagatgatgtgagcctctctct
		TTTN.7	TTTC	CTATAAGGTGTGAAAGTCTGGAT	Fig.1G, and Supplementary Fig. 7	ctccagcctgggtgacaagag	atgtaagttcaagtcatgttactaagtggat	acatgtttatgtgtgttagttggtgg	catttctgtggtacactgagtaaaactg
		TTTN.8	TTTT	CCTATAAGGTGTGAAAGTCTGGA	Fig.1G, and Supplementary Fig. 7	ctccagcctgggtgacaagag	atgtaagttcaagtcatgttactaagtggat	acatgtttatgtgtgttagttggtgg	catttctgtggtacactgagtaaaactg
		TTTN.9	TTTG	TAGAAGGGATATACAAAGTGGAA	Fig.1G, and Supplementary Fig. 7	ctccagcctgggtgacaagag	atgtaagttcaagtcatgttactaagtggat	acatgtttatgtgtgttagttggtgg	catttctgtggtacactgagtaaaactg
		TTTN.10	TTTG	TATATCCCTTCTACAAATTCCTC	Fig.1G, and Supplementary Fig. 7	ctccagcctgggtgacaagag	atgtaagttcaagtcatgttactaagtggat	acatgtttatgtgtgttagttggtgg	catttctgtggtacactgagtaaaactg
		TTTN.11	TTTC	CACTTTGTATATCCCTTCTACAA	Fig.1G, and Supplementary Fig. 7	ctccagcctgggtgacaagag	atgtaagttcaagtcatgttactaagtggat	acatgtttatgtgtgttagttggtgg	catttctgtggtacactgagtaaaactg
		TTTN.12	TTTG	GTGTCTATTTCCACTTTGTATAT	Fig.1G, and Supplementary Fig. 7	ctccagcctgggtgacaagag	atgtaagttcaagtcatgttactaagtggat	acatgtttatgtgtgttagttggtgg	catttctgtggtacactgagtaaaactg
		VTTN.1	CTTA	CTGGAAGGCACTTGGCATCT	Fig.1G, and Supplementary Fig. 7	ctccagcctgggtgacaagag	atgtaagttcaagtcatgttactaagtggat	acatgtttatgtgtgttagttggtgg	catttctgtggtacactgagtaaaactg
		VTTN.2	CTTA	TAGGAAAACCAGTGAGTCTG	Fig.1G, and Supplementary Fig. 7	ctccagcctgggtgacaagag	atgtaagttcaagtcatgttactaagtggat	acatgtttatgtgtgttagttggtgg	catttctgtggtacactgagtaaaactg
		VTTN.3	CTTC	TCATCGTCTGCTCCTCCTCT	Fig.1G, and Supplementary Fig. 7	agaatgttagtgcacgcagtcac	tcctgcagtttgtcccccaaatac	attggcagggataagcagcct	aagctggttggcaaagctgg
		VTTN.4	ATTC	TTGGCAGGATGGCTTCTCAT	Fig.1G, and Supplementary Fig. 7	agaatgttagtgcacgcagtcac	tcctgcagtttgtcccccaaatac	attggcagggataagcagcct	aagctggttggcaaagctgg
		VTTN.5	ATTC	ACCGGTGCCCTGGGTGTAGA	Fig.1G, and Supplementary Fig. 7	agggaagctcattaattgtcgac	tgtctgcccctaaatgatgctca	attcttgtttcgctccagatttct	gcagatgatgtgagcctctctct
		VTTN.6	GTTC	AGAAAGGCTGCTGATGACAC	Fig.1G, and Supplementary Fig. 7	agggaagctcattaattgtcgac	tgtctgcccctaaatgatgctca	attcttgtttcgctccagatttct	gcagatgatgtgagcctctctct
		VTTN.7	GTTC	TAGATGCTGTCCGAGGCAGT	Fig.1G, and Supplementary Fig. 7	agggaagctcattaattgtcgac	tgtctgcccctaaatgatgctca	acatgtttatgtgtgttagttggtgg	catttctgtggtacactgagtaaaactg
		VTTN.9	GTTC	TTTGGCAACTTACCCAGAGG	Fig.1G, and Supplementary Fig. 7	agggaagctcattaattgtcgac	tgtctgcccctaaatgatgctca	attcttgtttcgctccagatttct	gcagatgatgtgagcctctctct
		VTTN.10	CTTC	CAGTAAGATTTGGTGTCTAT	Fig.1G, and Supplementary Fig. 7	ctccagcctgggtgacaagag	atgtaagttcaagtcatgttactaagtggat	acatgtttatgtgtgttagttggtgg	catttctgtggtacactgagtaaaactg
		VTTN.11	ATTC	CATGAGCATGCAGAGGTGAG	Fig.1G, and Supplementary Fig. 7	ctccagcctgggtgacaagag	atgtaagttcaagtcatgttactaagtggat	acatgtttatgtgtgttagttggtgg	catttctgtggtacactgagtaaaactg
		VTTN.12	ATTC	CTCCTCAGTTGTGAGCCCAT	Fig.1G, and Supplementary Fig. 7	ctccagcctgggtgacaagag	atgtaagttcaagtcatgttactaagtggat	acatgtttatgtgtgttagttggtgg	catttctgtggtacactgagtaaaactg
		VTTN.13	CTTC	TACAAATTCCTCCTCAGTTG	Fig.1G, and Supplementary Fig. 7	ctccagcctgggtgacaagag	atgtaagttcaagtcatgttactaagtggat	acatgtttatgtgtgttagttggtgg	catttctgtggtacactgagtaaaactg
		VTTN.14	ATTC	ACAGCCAACGACTCCGGCCC	Fig.1G, and Supplementary Fig. 7	catcctgactttcggcgtgaa	agtggaatgaaaagtgcctttcacagg	acatgtttatgtgtgttagttggtgg	catttctgtggtacactgagtaaaactg
		VTTN.15	ATTC	CACCACGGCTGTCGTCACCA	Fig.1G, and Supplementary Fig. 7	catcctgactttcggcgtgaa	agtggaatgaaaagtgcctttcacagg	acatgtttatgtgtgttagttggtgg	catttctgtggtacactgagtaaaactg
		VTTN.16	ATTC	CTTGGGATTGGTGACGACAG	Fig.1G, and Supplementary Fig. 7	catcctgactttcggcgtgaa	agtggaatgaaaagtgcctttcacagg	acatgtttatgtgtgttagttggtgg	catttctgtggtacactgagtaaaactg
		VTTN.17	CTTC	TCTCATAGGTGGTATTCACA	Fig.1G, and Supplementary Fig. 7	catcctgactttcggcgtgaa	agtggaatgaaaagtgcctttcacagg	acatgtttatgtgtgttagttggtgg	catttctgtggtacactgagtaaaactg
		VTTN.18	CTTG	CTGGACTGGTATTTGTGTCT	Fig.1G, and Supplementary Fig. 7	agaatgttagtgcacgcagtcac	tcctgcagtttgtcccccaaatac	attggcagggataagcagcct	aagctggttggcaaagctgg
		VTTN.19	CTTG	GCAGGATGGCTTCTCATCGT	Fig.1G, and Supplementary Fig. 7	agaatgttagtgcacgcagtcac	tcctgcagtttgtcccccaaatac	attggcagggataagcagcct	aagctggttggcaaagctgg
		VTTN.20	ATTG	ATGGCAGGACTGCCTCGGAC	Fig.1G, and Supplementary Fig. 7	agggaagctcattaattgtcgac	tgtctgcccctaaatgatgctca	acatgtttatgtgtgttagttggtgg	catttctgtggtacactgagtaaaactg
		VTTN.21	CTTG	GATTCACCGGTGCCCTGGGT	Fig.1G, and Supplementary Fig. 7	agggaagctcattaattgtcgac	tgtctgcccctaaatgatgctca	attcttgtttcgctccagatttct	gcagatgatgtgagcctctctct
		VTTN.22	CTTG	GCATCTCCCCATTCCATGAG	Fig.1G, and Supplementary Fig. 7	ctccagcctgggtgacaagag	atgtaagttcaagtcatgttactaagtggat	acatgtttatgtgtgttagttggtgg	catttctgtggtacactgagtaaaactg
		VTTN.23	GTTG	TGAGCCCATGCAGCTCTCCA	Fig.1G, and Supplementary Fig. 7	ctccagcctgggtgacaagag	atgtaagttcaagtcatgttactaagtggat	acatgtttatgtgtgttagttggtgg	catttctgtggtacactgagtaaaactg
		VTTN.24	ATTG	CCGCCCTGCTGAGCCCCTAC	Fig.1G, and Supplementary Fig. 7	catcctgactttcggcgtgaa	agtggaatgaaaagtgcctttcacagg	acatgtttatgtgtgttagttggtgg	catttctgtggtacactgagtaaaactg
		VTTN.25	GTTG	GCTGTGAATACCACCTATGA	Fig.1G, and Supplementary Fig. 7	catcctgactttcggcgtgaa	agtggaatgaaaagtgcctttcacagg	acatgtttatgtgtgttagttggtgg	catttctgtggtacactgagtaaaactg
		VTTN.26	CTTG	GGATTGGTGACGACAGCCGT	Fig.1G, and Supplementary Fig. 7	catcctgactttcggcgtgaa	agtggaatgaaaagtgcctttcacagg	acatgtttatgtgtgttagttggtgg	catttctgtggtacactgagtaaaactg
		VTTN.27	ATTG	GTGACGACAGCCGTGGTGGA	Fig.1G, and Supplementary Fig. 7	catcctgactttcggcgtgaa	agtggaatgaaaagtgcctttcacagg	acatgtttatgtgtgttagttggtgg	catttctgtggtacactgagtaaaactg
		VTTN.28	ATTT	GTGTCTGAGGCTGGCCCTAC	Fig.1G, and Supplementary Fig. 7	agaatgttagtgcacgcagtcac	tcctgcagtttgtcccccaaatac	attggcagggataagcagcct	aagctggttggcaaagctgg
		VTTN.29	CTTT	GACCATCAGAGGACACTTGG	Fig.1G, and Supplementary Fig. 7	agggaagctcattaattgtcgac	tgtctgcccctaaatgatgctca	attcttgtttcgctccagatttct	gcagatgatgtgagcctctctct
		VTTN.30	ATTT	GCCTCTGGGTAAGTTGCCAA	Fig.1G, and Supplementary Fig. 7	agggaagctcattaattgtcgac	tgtctgcccctaaatgatgctca	attcttgtttcgctccagatttct	gcagatgatgtgagcctctctct
		VTTN.31	CTTT	GGCAACTTACCCAGAGGCAA	Fig.1G, and Supplementary Fig. 7	agggaagctcattaattgtcgac	tgtctgcccctaaatgatgctca	attcttgtttcgctccagatttct	gcagatgatgtgagcctctctct
		VTTN.32	ATTT	GGTGTCTATTTCCACTTTGT	Fig.1G, and Supplementary Fig. 7	ctccagcctgggtgacaagag	atgtaagttcaagtcatgttactaagtggat	acatgtttatgtgtgttagttggtgg	catttctgtggtacactgagtaaaactg
		VTTN.33	CTTT	GTATATCCCTTCTACAAATT	Fig.1G, and Supplementary Fig. 7	ctccagcctgggtgacaagag	atgtaagttcaagtcatgttactaagtggat	acatgtttatgtgtgttagttggtgg	catttctgtggtacactgagtaaaactg
	ABR001	TTTN.1	TTTG	TGTCTGAGGCTGGCCCTACGGTG	Fig.1G, and Supplementary Fig. 7	agaatgttagtgcacgcagtcac	tcctgcagtttgtcccccaaatac	attggcagggataagcagcct	aagctggttggcaaagctgg
		TTTN.2	TTTG	ACCATCAGAGGACACTTGGATTC	Fig.1G, and Supplementary Fig. 7	agggaagctcattaattgtcgac	tgtctgcccctaaatgatgctca	attcttgtttcgctccagatttct	gcagatgatgtgagcctctctct
		TTTN.3	TTTC	TGAACACATGCACGGCCACATTG	Fig.1G, and Supplementary Fig. 7	agggaagctcattaattgtcgac	tgtctgcccctaaatgatgctca	acatgtttatgtgtgttagttggtgg	catttctgtggtacactgagtaaaactg
		TTTN.4	TTTG	CCTCTGGGTAAGTTGCCAAAGAA	Fig.1G, and Supplementary Fig. 7	agggaagctcattaattgtcgac	tgtctgcccctaaatgatgctca	attcttgtttcgctccagatttct	gcagatgatgtgagcctctctct
		TTTN.6	TTTC	ACACCTTATAGGAAAACCAGTGA	Fig.1G, and Supplementary Fig. 7	ctccagcctgggtgacaagag	atgtaagttcaagtcatgttactaagtggat	attcttgtttcgctccagatttct	gcagatgatgtgagcctctctct
		TTTN.7	TTTC	CTATAAGGTGTGAAAGTCTGGAT	Fig.1G, and Supplementary Fig. 7	ctccagcctgggtgacaagag	atgtaagttcaagtcatgttactaagtggat	acatgtttatgtgtgttagttggtgg	catttctgtggtacactgagtaaaactg
		TTTN.8	TTTT	CCTATAAGGTGTGAAAGTCTGGA	Fig.1G, and Supplementary Fig. 7	ctccagcctgggtgacaagag	atgtaagttcaagtcatgttactaagtggat	acatgtttatgtgtgttagttggtgg	catttctgtggtacactgagtaaaactg
		TTTN.9	TTTG	TAGAAGGGATATACAAAGTGGAA	Fig.1G, and Supplementary Fig. 7	ctccagcctgggtgacaagag	atgtaagttcaagtcatgttactaagtggat	acatgtttatgtgtgttagttggtgg	catttctgtggtacactgagtaaaactg
		TTTN.10	TTTG	TATATCCCTTCTACAAATTCCTC	Fig.1G, and Supplementary Fig. 7	ctccagcctgggtgacaagag	atgtaagttcaagtcatgttactaagtggat	acatgtttatgtgtgttagttggtgg	catttctgtggtacactgagtaaaactg
		TTTN.11	TTTC	CACTTTGTATATCCCTTCTACAA	Fig.1G, and Supplementary Fig. 7	ctccagcctgggtgacaagag	atgtaagttcaagtcatgttactaagtggat	acatgtttatgtgtgttagttggtgg	catttctgtggtacactgagtaaaactg
		TTTN.12	TTTG	GTGTCTATTTCCACTTTGTATAT	Fig.1G, and Supplementary Fig. 7	ctccagcctgggtgacaagag	atgtaagttcaagtcatgttactaagtggat	acatgtttatgtgtgttagttggtgg	catttctgtggtacactgagtaaaactg
		VTTN.1	CTTA	CTGGAAGGCACTTGGCATCT	Fig.1G, and Supplementary Fig. 7	ctccagcctgggtgacaagag	atgtaagttcaagtcatgttactaagtggat	acatgtttatgtgtgttagttggtgg	catttctgtggtacactgagtaaaactg
		VTTN.2	CTTA	TAGGAAAACCAGTGAGTCTG	Fig.1G, and Supplementary Fig. 7	ctccagcctgggtgacaagag	atgtaagttcaagtcatgttactaagtggat	acatgtttatgtgtgttagttggtgg	catttctgtggtacactgagtaaaactg
		VTTN.3	CTTC	TCATCGTCTGCTCCTCCTCT	Fig.1G, and Supplementary Fig. 7	agaatgttagtgcacgcagtcac	tcctgcagtttgtcccccaaatac	attggcagggataagcagcct	aagctggttggcaaagctgg
		VTTN.4	ATTC	TTGGCAGGATGGCTTCTCAT	Fig.1G, and Supplementary Fig. 7	agaatgttagtgcacgcagtcac	tcctgcagtttgtcccccaaatac	attggcagggataagcagcct	aagctggttggcaaagctgg
		VTTN.5	ATTC	ACCGGTGCCCTGGGTGTAGA	Fig.1G, and Supplementary Fig. 7	agggaagctcattaattgtcgac	tgtctgcccctaaatgatgctca	attcttgtttcgctccagatttct	gcagatgatgtgagcctctctct
		VTTN.6	GTTC	AGAAAGGCTGCTGATGACAC	Fig.1G, and Supplementary Fig. 7	agggaagctcattaattgtcgac	tgtctgcccctaaatgatgctca	attcttgtttcgctccagatttct	gcagatgatgtgagcctctctct
		VTTN.7	GTTC	TAGATGCTGTCCGAGGCAGT	Fig.1G, and Supplementary Fig. 7	agggaagctcattaattgtcgac	tgtctgcccctaaatgatgctca	acatgtttatgtgtgttagttggtgg	catttctgtggtacactgagtaaaactg
		VTTN.9	GTTC	TTTGGCAACTTACCCAGAGG	Fig.1G, and Supplementary Fig. 7	agggaagctcattaattgtcgac	tgtctgcccctaaatgatgctca	attcttgtttcgctccagatttct	gcagatgatgtgagcctctctct
		VTTN.10	CTTC	CAGTAAGATTTGGTGTCTAT	Fig.1G, and Supplementary Fig. 7	ctccagcctgggtgacaagag	atgtaagttcaagtcatgttactaagtggat	acatgtttatgtgtgttagttggtgg	catttctgtggtacactgagtaaaactg
		VTTN.11	ATTC	CATGAGCATGCAGAGGTGAG	Fig.1G, and Supplementary Fig. 7	ctccagcctgggtgacaagag	atgtaagttcaagtcatgttactaagtggat	acatgtttatgtgtgttagttggtgg	catttctgtggtacactgagtaaaactg
		VTTN.12	ATTC	CTCCTCAGTTGTGAGCCCAT	Fig.1G, and Supplementary Fig. 7	ctccagcctgggtgacaagag	atgtaagttcaagtcatgttactaagtggat	acatgtttatgtgtgttagttggtgg	catttctgtggtacactgagtaaaactg
		VTTN.13	CTTC	TACAAATTCCTCCTCAGTTG	Fig.1G, and Supplementary Fig. 7	ctccagcctgggtgacaagag	atgtaagttcaagtcatgttactaagtggat	acatgtttatgtgtgttagttggtgg	catttctgtggtacactgagtaaaactg
		VTTN.14	ATTC	ACAGCCAACGACTCCGGCCC	Fig.1G, and Supplementary Fig. 7	catcctgactttcggcgtgaa	agtggaatgaaaagtgcctttcacagg	acatgtttatgtgtgttagttggtgg	catttctgtggtacactgagtaaaactg
		VTTN.15	ATTC	CACCACGGCTGTCGTCACCA	Fig.1G, and Supplementary Fig. 7	catcctgactttcggcgtgaa	agtggaatgaaaagtgcctttcacagg	acatgtttatgtgtgttagttggtgg	catttctgtggtacactgagtaaaactg
		VTTN.16	ATTC	CTTGGGATTGGTGACGACAG	Fig.1G, and Supplementary Fig. 7	catcctgactttcggcgtgaa	agtggaatgaaaagtgcctttcacagg	acatgtttatgtgtgttagttggtgg	catttctgtggtacactgagtaaaactg
		VTTN.17	CTTC	TCTCATAGGTGGTATTCACA	Fig.1G, and Supplementary Fig. 7	catcctgactttcggcgtgaa	agtggaatgaaaagtgcctttcacagg	acatgtttatgtgtgttagttggtgg	catttctgtggtacactgagtaaaactg
		VTTN.18	CTTG	CTGGACTGGTATTTGTGTCT	Fig.1G, and Supplementary Fig. 7	agaatgttagtgcacgcagtcac	tcctgcagtttgtcccccaaatac	attggcagggataagcagcct	aagctggttggcaaagctgg
		VTTN.19	CTTG	GCAGGATGGCTTCTCATCGT	Fig.1G, and Supplementary Fig. 7	agaatgttagtgcacgcagtcac	tcctgcagtttgtcccccaaatac	attggcagggataagcagcct	aagctggttggcaaagctgg
		VTTN.20	ATTG	ATGGCAGGACTGCCTCGGAC	Fig.1G, and Supplementary Fig. 7	agggaagctcattaattgtcgac	tgtctgcccctaaatgatgctca	acatgtttatgtgtgttagttggtgg	catttctgtggtacactgagtaaaactg
		VTTN.21	CTTG	GATTCACCGGTGCCCTGGGT	Fig.1G, and Supplementary Fig. 7	agggaagctcattaattgtcgac	tgtctgcccctaaatgatgctca	attcttgtttcgctccagatttct	gcagatgatgtgagcctctctct
		VTTN.22	CTTG	GCATCTCCCCATTCCATGAG	Fig.1G, and Supplementary Fig. 7	ctccagcctgggtgacaagag	atgtaagttcaagtcatgttactaagtggat	acatgtttatgtgtgttagttggtgg	catttctgtggtacactgagtaaaactg
		VTTN.23	GTTG	TGAGCCCATGCAGCTCTCCA	Fig.1G, and Supplementary Fig. 7	ctccagcctgggtgacaagag	atgtaagttcaagtcatgttactaagtggat	acatgtttatgtgtgttagttggtgg	catttctgtggtacactgagtaaaactg
		VTTN.24	ATTG	CCGCCCTGCTGAGCCCCTAC	Fig.1G, and Supplementary Fig. 7	catcctgactttcggcgtgaa	agtggaatgaaaagtgcctttcacagg	acatgtttatgtgtgttagttggtgg	catttctgtggtacactgagtaaaactg
		VTTN.25	GTTG	GCTGTGAATACCACCTATGA	Fig.1G, and Supplementary Fig. 7	catcctgactttcggcgtgaa	agtggaatgaaaagtgcctttcacagg	acatgtttatgtgtgttagttggtgg	catttctgtggtacactgagtaaaactg
		VTTN.26	CTTG	GGATTGGTGACGACAGCCGT	Fig.1G, and Supplementary Fig. 7	catcctgactttcggcgtgaa	agtggaatgaaaagtgcctttcacagg	acatgtttatgtgtgttagttggtgg	catttctgtggtacactgagtaaaactg
		VTTN.27	ATTG	GTGACGACAGCCGTGGTGGA	Fig.1G, and Supplementary Fig. 7	catcctgactttcggcgtgaa	agtggaatgaaaagtgcctttcacagg	acatgtttatgtgtgttagttggtgg	catttctgtggtacactgagtaaaactg
		VTTN.28	ATTT	GTGTCTGAGGCTGGCCCTAC	Fig.1G, and Supplementary Fig. 7	agaatgttagtgcacgcagtcac	tcctgcagtttgtcccccaaatac	attggcagggataagcagcct	aagctggttggcaaagctgg
		VTTN.29	CTTT	GACCATCAGAGGACACTTGG	Fig.1G, and Supplementary Fig. 7	agggaagctcattaattgtcgac	tgtctgcccctaaatgatgctca	attcttgtttcgctccagatttct	gcagatgatgtgagcctctctct
		VTTN.30	ATTT	GCCTCTGGGTAAGTTGCCAA	Fig.1G, and Supplementary Fig. 7	agggaagctcattaattgtcgac	tgtctgcccctaaatgatgctca	attcttgtttcgctccagatttct	gcagatgatgtgagcctctctct
		VTTN.31	CTTT	GGCAACTTACCCAGAGGCAA	Fig.1G, and Supplementary Fig. 7	agggaagctcattaattgtcgac	tgtctgcccctaaatgatgctca	attcttgtttcgctccagatttct	gcagatgatgtgagcctctctct
		VTTN.32	ATTT	GGTGTCTATTTCCACTTTGT	Fig.1G, and Supplementary Fig. 7	ctccagcctgggtgacaagag	atgtaagttcaagtcatgttactaagtggat	acatgtttatgtgtgttagttggtgg	catttctgtggtacactgagtaaaactg
		VTTN.33	CTTT	GTATATCCCTTCTACAAATT	Fig.1G, and Supplementary Fig. 7	ctccagcctgggtgacaagag	atgtaagttcaagtcatgttactaagtggat	acatgtttatgtgtgttagttggtgg	catttctgtggtacactgagtaaaactg
	Cas12i2HiFi	TTTN.1	TTTG	TGTCTGAGGCTGGCCCTACGGTG	Fig.1G, and Supplementary Fig. 7	agaatgttagtgcacgcagtcac	tcctgcagtttgtcccccaaatac	attggcagggataagcagcct	aagctggttggcaaagctgg
		TTTN.2	TTTG	ACCATCAGAGGACACTTGGATTC	Fig.1G, and Supplementary Fig. 7	agggaagctcattaattgtcgac	tgtctgcccctaaatgatgctca	attcttgtttcgctccagatttct	gcagatgatgtgagcctctctct
		TTTN.3	TTTC	TGAACACATGCACGGCCACATTG	Fig.1G, and Supplementary Fig. 7	agggaagctcattaattgtcgac	tgtctgcccctaaatgatgctca	acatgtttatgtgtgttagttggtgg	catttctgtggtacactgagtaaaactg
		TTTN.4	TTTG	CCTCTGGGTAAGTTGCCAAAGAA	Fig.1G, and Supplementary Fig. 7	agggaagctcattaattgtcgac	tgtctgcccctaaatgatgctca	attcttgtttcgctccagatttct	gcagatgatgtgagcctctctct
		TTTN.6	TTTC	ACACCTTATAGGAAAACCAGTGA	Fig.1G, and Supplementary Fig. 7	ctccagcctgggtgacaagag	atgtaagttcaagtcatgttactaagtggat	attcttgtttcgctccagatttct	gcagatgatgtgagcctctctct
		TTTN.7	TTTC	CTATAAGGTGTGAAAGTCTGGAT	Fig.1G, and Supplementary Fig. 7	ctccagcctgggtgacaagag	atgtaagttcaagtcatgttactaagtggat	acatgtttatgtgtgttagttggtgg	catttctgtggtacactgagtaaaactg
		TTTN.8	TTTT	CCTATAAGGTGTGAAAGTCTGGA	Fig.1G, and Supplementary Fig. 7	ctccagcctgggtgacaagag	atgtaagttcaagtcatgttactaagtggat	acatgtttatgtgtgttagttggtgg	catttctgtggtacactgagtaaaactg
		TTTN.9	TTTG	TAGAAGGGATATACAAAGTGGAA	Fig.1G, and Supplementary Fig. 7	ctccagcctgggtgacaagag	atgtaagttcaagtcatgttactaagtggat	acatgtttatgtgtgttagttggtgg	catttctgtggtacactgagtaaaactg
		TTTN.10	TTTG	TATATCCCTTCTACAAATTCCTC	Fig.1G, and Supplementary Fig. 7	ctccagcctgggtgacaagag	atgtaagttcaagtcatgttactaagtggat	acatgtttatgtgtgttagttggtgg	catttctgtggtacactgagtaaaactg
		TTTN.11	TTTC	CACTTTGTATATCCCTTCTACAA	Fig.1G, and Supplementary Fig. 7	ctccagcctgggtgacaagag	atgtaagttcaagtcatgttactaagtggat	acatgtttatgtgtgttagttggtgg	catttctgtggtacactgagtaaaactg
		TTTN.12	TTTG	GTGTCTATTTCCACTTTGTATAT	Fig.1G, and Supplementary Fig. 7	ctccagcctgggtgacaagag	atgtaagttcaagtcatgttactaagtggat	acatgtttatgtgtgttagttggtgg	catttctgtggtacactgagtaaaactg
		VTTN.1	CTTA	CTGGAAGGCACTTGGCATCT	Fig.1G, and Supplementary Fig. 7	ctccagcctgggtgacaagag	atgtaagttcaagtcatgttactaagtggat	acatgtttatgtgtgttagttggtgg	catttctgtggtacactgagtaaaactg
		VTTN.2	CTTA	TAGGAAAACCAGTGAGTCTG	Fig.1G, and Supplementary Fig. 7	ctccagcctgggtgacaagag	atgtaagttcaagtcatgttactaagtggat	acatgtttatgtgtgttagttggtgg	catttctgtggtacactgagtaaaactg
		VTTN.3	CTTC	TCATCGTCTGCTCCTCCTCT	Fig.1G, and Supplementary Fig. 7	agaatgttagtgcacgcagtcac	tcctgcagtttgtcccccaaatac	attggcagggataagcagcct	aagctggttggcaaagctgg
		VTTN.4	ATTC	TTGGCAGGATGGCTTCTCAT	Fig.1G, and Supplementary Fig. 7	agaatgttagtgcacgcagtcac	tcctgcagtttgtcccccaaatac	attggcagggataagcagcct	aagctggttggcaaagctgg
		VTTN.5	ATTC	ACCGGTGCCCTGGGTGTAGA	Fig.1G, and Supplementary Fig. 7	agggaagctcattaattgtcgac	tgtctgcccctaaatgatgctca	attcttgtttcgctccagatttct	gcagatgatgtgagcctctctct
		VTTN.6	GTTC	AGAAAGGCTGCTGATGACAC	Fig.1G, and Supplementary Fig. 7	agggaagctcattaattgtcgac	tgtctgcccctaaatgatgctca	attcttgtttcgctccagatttct	gcagatgatgtgagcctctctct
		VTTN.7	GTTC	TAGATGCTGTCCGAGGCAGT	Fig.1G, and Supplementary Fig. 7	agggaagctcattaattgtcgac	tgtctgcccctaaatgatgctca	acatgtttatgtgtgttagttggtgg	catttctgtggtacactgagtaaaactg
		VTTN.9	GTTC	TTTGGCAACTTACCCAGAGG	Fig.1G, and Supplementary Fig. 7	agggaagctcattaattgtcgac	tgtctgcccctaaatgatgctca	attcttgtttcgctccagatttct	gcagatgatgtgagcctctctct
		VTTN.10	CTTC	CAGTAAGATTTGGTGTCTAT	Fig.1G, and Supplementary Fig. 7	ctccagcctgggtgacaagag	atgtaagttcaagtcatgttactaagtggat	acatgtttatgtgtgttagttggtgg	catttctgtggtacactgagtaaaactg
		VTTN.11	ATTC	CATGAGCATGCAGAGGTGAG	Fig.1G, and Supplementary Fig. 7	ctccagcctgggtgacaagag	atgtaagttcaagtcatgttactaagtggat	acatgtttatgtgtgttagttggtgg	catttctgtggtacactgagtaaaactg
		VTTN.12	ATTC	CTCCTCAGTTGTGAGCCCAT	Fig.1G, and Supplementary Fig. 7	ctccagcctgggtgacaagag	atgtaagttcaagtcatgttactaagtggat	acatgtttatgtgtgttagttggtgg	catttctgtggtacactgagtaaaactg
		VTTN.13	CTTC	TACAAATTCCTCCTCAGTTG	Fig.1G, and Supplementary Fig. 7	ctccagcctgggtgacaagag	atgtaagttcaagtcatgttactaagtggat	acatgtttatgtgtgttagttggtgg	catttctgtggtacactgagtaaaactg
		VTTN.14	ATTC	ACAGCCAACGACTCCGGCCC	Fig.1G, and Supplementary Fig. 7	catcctgactttcggcgtgaa	agtggaatgaaaagtgcctttcacagg	acatgtttatgtgtgttagttggtgg	catttctgtggtacactgagtaaaactg
		VTTN.15	ATTC	CACCACGGCTGTCGTCACCA	Fig.1G, and Supplementary Fig. 7	catcctgactttcggcgtgaa	agtggaatgaaaagtgcctttcacagg	acatgtttatgtgtgttagttggtgg	catttctgtggtacactgagtaaaactg
		VTTN.16	ATTC	CTTGGGATTGGTGACGACAG	Fig.1G, and Supplementary Fig. 7	catcctgactttcggcgtgaa	agtggaatgaaaagtgcctttcacagg	acatgtttatgtgtgttagttggtgg	catttctgtggtacactgagtaaaactg
		VTTN.17	CTTC	TCTCATAGGTGGTATTCACA	Fig.1G, and Supplementary Fig. 7	catcctgactttcggcgtgaa	agtggaatgaaaagtgcctttcacagg	acatgtttatgtgtgttagttggtgg	catttctgtggtacactgagtaaaactg
		VTTN.18	CTTG	CTGGACTGGTATTTGTGTCT	Fig.1G, and Supplementary Fig. 7	agaatgttagtgcacgcagtcac	tcctgcagtttgtcccccaaatac	attggcagggataagcagcct	aagctggttggcaaagctgg
		VTTN.19	CTTG	GCAGGATGGCTTCTCATCGT	Fig.1G, and Supplementary Fig. 7	agaatgttagtgcacgcagtcac	tcctgcagtttgtcccccaaatac	attggcagggataagcagcct	aagctggttggcaaagctgg
		VTTN.20	ATTG	ATGGCAGGACTGCCTCGGAC	Fig.1G, and Supplementary Fig. 7	agggaagctcattaattgtcgac	tgtctgcccctaaatgatgctca	acatgtttatgtgtgttagttggtgg	catttctgtggtacactgagtaaaactg
		VTTN.21	CTTG	GATTCACCGGTGCCCTGGGT	Fig.1G, and Supplementary Fig. 7	agggaagctcattaattgtcgac	tgtctgcccctaaatgatgctca	attcttgtttcgctccagatttct	gcagatgatgtgagcctctctct
		VTTN.22	CTTG	GCATCTCCCCATTCCATGAG	Fig.1G, and Supplementary Fig. 7	ctccagcctgggtgacaagag	atgtaagttcaagtcatgttactaagtggat	acatgtttatgtgtgttagttggtgg	catttctgtggtacactgagtaaaactg
		VTTN.23	GTTG	TGAGCCCATGCAGCTCTCCA	Fig.1G, and Supplementary Fig. 7	ctccagcctgggtgacaagag	atgtaagttcaagtcatgttactaagtggat	acatgtttatgtgtgttagttggtgg	catttctgtggtacactgagtaaaactg
		VTTN.24	ATTG	CCGCCCTGCTGAGCCCCTAC	Fig.1G, and Supplementary Fig. 7	catcctgactttcggcgtgaa	agtggaatgaaaagtgcctttcacagg	acatgtttatgtgtgttagttggtgg	catttctgtggtacactgagtaaaactg
		VTTN.25	GTTG	GCTGTGAATACCACCTATGA	Fig.1G, and Supplementary Fig. 7	catcctgactttcggcgtgaa	agtggaatgaaaagtgcctttcacagg	acatgtttatgtgtgttagttggtgg	catttctgtggtacactgagtaaaactg
		VTTN.26	CTTG	GGATTGGTGACGACAGCCGT	Fig.1G, and Supplementary Fig. 7	catcctgactttcggcgtgaa	agtggaatgaaaagtgcctttcacagg	acatgtttatgtgtgttagttggtgg	catttctgtggtacactgagtaaaactg
		VTTN.27	ATTG	GTGACGACAGCCGTGGTGGA	Fig.1G, and Supplementary Fig. 7	catcctgactttcggcgtgaa	agtggaatgaaaagtgcctttcacagg	acatgtttatgtgtgttagttggtgg	catttctgtggtacactgagtaaaactg
		VTTN.28	ATTT	GTGTCTGAGGCTGGCCCTAC	Fig.1G, and Supplementary Fig. 7	agaatgttagtgcacgcagtcac	tcctgcagtttgtcccccaaatac	attggcagggataagcagcct	aagctggttggcaaagctgg
		VTTN.29	CTTT	GACCATCAGAGGACACTTGG	Fig.1G, and Supplementary Fig. 7	agggaagctcattaattgtcgac	tgtctgcccctaaatgatgctca	attcttgtttcgctccagatttct	gcagatgatgtgagcctctctct
		VTTN.30	ATTT	GCCTCTGGGTAAGTTGCCAA	Fig.1G, and Supplementary Fig. 7	agggaagctcattaattgtcgac	tgtctgcccctaaatgatgctca	attcttgtttcgctccagatttct	gcagatgatgtgagcctctctct
		VTTN.31	CTTT	GGCAACTTACCCAGAGGCAA	Fig.1G, and Supplementary Fig. 7	agggaagctcattaattgtcgac	tgtctgcccctaaatgatgctca	attcttgtttcgctccagatttct	gcagatgatgtgagcctctctct
		VTTN.32	ATTT	GGTGTCTATTTCCACTTTGT	Fig.1G, and Supplementary Fig. 7	ctccagcctgggtgacaagag	atgtaagttcaagtcatgttactaagtggat	acatgtttatgtgtgttagttggtgg	catttctgtggtacactgagtaaaactg
		VTTN.33	CTTT	GTATATCCCTTCTACAAATT	Fig.1G, and Supplementary Fig. 7	ctccagcctgggtgacaagag	atgtaagttcaagtcatgttactaagtggat	acatgtttatgtgtgttagttggtgg	catttctgtggtacactgagtaaaactg

## Sheet: Table-4
Supplementary Table 4. Sequence of target loci for A to G frequency at different sites
Genomic loci	ABE	SITE	5'/3'PAM	Protospacer Sequence	Figure
TTR	TTN	site1	CTTC	AGCACCACCACGTAGGTGCC	Supplementary Fig. 14
		site2	CTTC	CTGGTGAAGATGAGTGGCGA	Supplementary Fig. 14
		site3	CTTG	AAGTTGCCCCATGTCGACTA	Supplementary Fig. 14
		site4	GTTG	CCCCATGTCGACTACATCGA	Supplementary Fig. 14
		site5	TTTG	CCCAGAGCATCCCGTGGAAC	Supplementary Fig. 14
		site6	TTTC	CCGGTGGTCACTCTGTATGC	Supplementary Fig. 14
		site7	GTTG	AGCACGCGCAGGCTGCGCAT	Supplementary Fig. 14
		site8	GTTA	GCGGCACCCTCATAGGTGAG	Supplementary Fig. 14
		site9	GTTG	GGGCCACCAATGCCCAGGAC	Supplementary Fig. 14
		site10	ATTG	GTGGCCCCAACTGTGATGAC	Supplementary Fig. 14
		site11	ATTG	GTGCCTCCAGCGACTGCAGC	Supplementary Fig. 14
		site12	ATTC	ACCCCTGCACCAGGCATTGC	Supplementary Fig. 14
		site13	GTTC	CCTGAGGACCAGCGGGTACT	Supplementary Fig. 14
		site14	GTTG	GTGGCAGTGGACACGGGTCC	Supplementary Fig. 14
		site15	GTTG	TCTACGGCGTAGGCCCCCAG	Supplementary Fig. 14
	ATN	site1	AATC	CAAGTGTCCTCTGATGGTCA	Supplementary Fig. 14
		site2	GATG	GTCAAAGTTCTAGATGCTGT	Supplementary Fig. 14
		site3	GATG	CTGTCCGAGGCAGTCCTGCC	Supplementary Fig. 14
		site4	AATG	TGGCCGTGCATGTGTTCAGA	Supplementary Fig. 14
		site5	CATG	TGTTCAGAAAGGCTGCTGAT	Supplementary Fig. 14
		site6	GATG	ACACCTGGGAGCCATTTGCC	Supplementary Fig. 14
		site7	GATT	CACCGGTGCCCTGGGTGTAG	Supplementary Fig. 14
		site8	CATC	AGAGGACACTTGGATTCACC	Supplementary Fig. 14
		site9	CATC	TAGAACTTTGACCATCAGAG	Supplementary Fig. 14
		site10	GATG	GCAGGACTGCCTCGGACAGC	Supplementary Fig. 14
		site11	CATT	GATGGCAGGACTGCCTCGGA	Supplementary Fig. 14
		site12	CATG	CACGGCCACATTGATGGCAG	Supplementary Fig. 14
		site13	CATC	AGCAGCCTTTCTGAACACAT	Supplementary Fig. 14
	CTN	site1	CCTC	TGATGGTCAAAGTTCTAGAT	Supplementary Fig. 14
		site2	TCTG	ATGGTCAAAGTTCTAGATGC	Supplementary Fig. 14
		site3	GCTG	TCCGAGGCAGTCCTGCCATC	Supplementary Fig. 14
		site4	GCTG	ATGACACCTGGGAGCCATTT	Supplementary Fig. 14
		site5	CCTG	GGAGCCATTTGCCTCTGGGT	Supplementary Fig. 14
		site6	CCTC	TGGGTAAGTTGCCAAAGAAC	Supplementary Fig. 14
		site7	ACTT	GGATTCACCGGTGCCCTGGG	Supplementary Fig. 14
		site8	ACTT	TGACCATCAGAGGACACTTG	Supplementary Fig. 14
		site9	TCTA	GAACTTTGACCATCAGAGGA	Supplementary Fig. 14
		site10	CCTC	GGACAGCATCTAGAACTTTG	Supplementary Fig. 14
		site11	ACTG	CCTCGGACAGCATCTAGAAC	Supplementary Fig. 14
		site12	GCTC	CCAGGTGTCATCAGCAGCCT	Supplementary Fig. 14
		site13	ACTT	ACCCAGAGGCAAATGGCTCC	Supplementary Fig. 14

## Sheet: Table-5
Supplementary Table 5. Primers for barcoded amplicons used in this study.
Genomic loci	sgRNA	Forward primer #1	Reverse primer #1	Forward primer #2	Reverse primer #2
DMD	DMD_sg1	ccacttccacaatgtatatgattgttactgagaaggc	ctgccaacttttatcattttttctcataccttctgc	tttgacttattgttattgaaattggctctttagcttgtg	aggaagatggcatttctagtttggagatggc
	DMD_sg2	ccacttccacaatgtatatgattgttactgagaaggc	ctgccaacttttatcattttttctcataccttctgc	tttgacttattgttattgaaattggctctttagcttgtg	aggaagatggcatttctagtttggagatggc
	DMD_sg3	ccacttccacaatgtatatgattgttactgagaaggc	ctgccaacttttatcattttttctcataccttctgc	tttgacttattgttattgaaattggctctttagcttgtg	aggaagatggcatttctagtttggagatggc
Ttr	Ttr_sg1	agcaggtttggagtcagcttggcaggga	tgagaattcaatattaacagccccaccgagaatat	gagaagccgtcacacagatccacaagc	ctggaagaaggcacttcttctttatctaaggtc
	Ttr_sg2	agcaggtttggagtcagcttggcaggga	tgagaattcaatattaacagccccaccgagaatat	gagaagccgtcacacagatccacaagc	ctggaagaaggcacttcttctttatctaaggtc
	Ttr_sg3	agcaggtttggagtcagcttggcaggga	tgagaattcaatattaacagccccaccgagaatat	gagaagccgtcacacagatccacaagc	ctggaagaaggcacttcttctttatctaaggtc
	Ttr_sg4	agcaggtttggagtcagcttggcaggga	tgagaattcaatattaacagccccaccgagaatat	gagaagccgtcacacagatccacaagc	ctggaagaaggcacttcttctttatctaaggtc
	Ttr_sg5	atccctggtgcacagcagtgcatctgg	ccacacacatggtgggtagaagagaatgtcagataccc	gagtctatcaccggaaagaacaagccg	ccatggtgggctttctacaagcttaccc
	Ttr_sg6	atccctggtgcacagcagtgcatctgg	ccacacacatggtgggtagaagagaatgtcagataccc	gagtctatcaccggaaagaacaagccg	ccatggtgggctttctacaagcttaccc
	Ttr_sg7	atccctggtgcacagcagtgcatctgg	ccacacacatggtgggtagaagagaatgtcagataccc	gagtctatcaccggaaagaacaagccg	ccatggtgggctttctacaagcttaccc
	Ttr_sg8	atccctggtgcacagcagtgcatctgg	ccacacacatggtgggtagaagagaatgtcagataccc	gagtctatcaccggaaagaacaagccg	ccatggtgggctttctacaagcttaccc
	Ttr_sg9	atccctggtgcacagcagtgcatctgg	ccacacacatggtgggtagaagagaatgtcagataccc	gagtctatcaccggaaagaacaagccg	ccatggtgggctttctacaagcttaccc
	Ttr_sg10	atccctggtgcacagcagtgcatctgg	ccacacacatggtgggtagaagagaatgtcagataccc	gagtctatcaccggaaagaacaagccg	ccatggtgggctttctacaagcttaccc
	Ttr_sg11	atccctggtgcacagcagtgcatctgg	ccacacacatggtgggtagaagagaatgtcagataccc	gagtctatcaccggaaagaacaagccg	ccatggtgggctttctacaagcttaccc
	Ttr_sg12	accctgcgagcactagaataataacaggtgacccc	ccactcatgcccatcgtacagcaagagcg	ctggacttgtgtgccctccagg	tccaaacaacttggtgtgtccac
	Ttr_sg13	accctgcgagcactagaataataacaggtgacccc	ccactcatgcccatcgtacagcaagagcg	ctggacttgtgtgccctccagg	tccaaacaacttggtgtgtccac
	Ttr_sg14	accctgcgagcactagaataataacaggtgacccc	ccactcatgcccatcgtacagcaagagcg	ctggacttgtgtgccctccagg	tccaaacaacttggtgtgtccac
	Ttr_sg15	accctgcgagcactagaataataacaggtgacccc	ccactcatgcccatcgtacagcaagagcg	ctggacttgtgtgccctccagg	tccaaacaacttggtgtgtccac
	Ttr_sg16	accctgcgagcactagaataataacaggtgacccc	ccactcatgcccatcgtacagcaagagcg	ctggacttgtgtgccctccagg	tccaaacaacttggtgtgtccac
	Ttr_sg17	accctgcgagcactagaataataacaggtgacccc	ccactcatgcccatcgtacagcaagagcg	ctggacttgtgtgccctccagg	tccaaacaacttggtgtgtccac
	Ttr_sg18	gtgactctgatctgaccagggccacccac	tagcaggtggtttaataagaatgcttcacggc	tttgtctgcagctcctacctctgggc	gatcctggtcctcctgggctg
	Ttr_sg19	gtgactctgatctgaccagggccacccac	tagcaggtggtttaataagaatgcttcacggc	tttgtctgcagctcctacctctgggc	gatcctggtcctcctgggctg
	Ttr_sg20	gtgactctgatctgaccagggccacccac	tagcaggtggtttaataagaatgcttcacggc	tttgtctgcagctcctacctctgggc	gatcctggtcctcctgggctg
	Ttr_sg21	gtgactctgatctgaccagggccacccac	tagcaggtggtttaataagaatgcttcacggc	tttgtctgcagctcctacctctgggc	gatcctggtcctcctgggctg
TTR	TTR_sg1	agggaagctcattaattgtcgac	tgtctgcccctaaatgatgctca	tgtcttctctacacccagggcaccgg	caagtcctgtgggagggttctttggcaa
	TTR_sg2	ctccagcctgggtgacaagag	atgtaagttcaagtcatgttactaagtggat	ataggaaaaccagtgagtctggagagc	ccaaaaccaaaacaaccctcgaagg
	TTR_sg3	catcctgactttcggcgtgaa	agtggaatgaaaagtgcctttcacagg	ggaaatggatctgtctgtcttctctcatagg	gtgcctttcacaggaatgttttattgtc
	TTR_sg5	agggaagctcattaattgtcgac	tgtctgcccctaaatgatgctca	tgtcttctctacacccagggcaccgg	caagtcctgtgggagggttctttggcaa
	TTR_sg6	agggaagctcattaattgtcgac	tgtctgcccctaaatgatgctca	tgtcttctctacacccagggcaccgg	caagtcctgtgggagggttctttggcaa
	TTR_sg7	agggaagctcattaattgtcgac	tgtctgcccctaaatgatgctca	tgtcttctctacacccagggcaccgg	caagtcctgtgggagggttctttggcaa
	TTR_sg8	ctccagcctgggtgacaagag	atgtaagttcaagtcatgttactaagtggat	ataggaaaaccagtgagtctggagagc	ccaaaaccaaaacaaccctcgaagg
	TTR_sg10	ctccagcctgggtgacaagag	atgtaagttcaagtcatgttactaagtggat	ataggaaaaccagtgagtctggagagc	ccaaaaccaaaacaaccctcgaagg
	TTR_sg11	ctccagcctgggtgacaagag	atgtaagttcaagtcatgttactaagtggat	ataggaaaaccagtgagtctggagagc	ccaaaaccaaaacaaccctcgaagg
	TTR_sg12	ctccagcctgggtgacaagag	atgtaagttcaagtcatgttactaagtggat	ataggaaaaccagtgagtctggagagc	ccaaaaccaaaacaaccctcgaagg
	TTR_sg14	catcctgactttcggcgtgaa	agtggaatgaaaagtgcctttcacagg	ggaaatggatctgtctgtcttctctcatagg	gtgcctttcacaggaatgttttattgtc
PCSK9	PCSK9_sg5	aacctgttgtcgagtgtggcccg	gtgctcaatacatacttgctgtccccttctga	gggccaggatccgtggaggtt	aagggtggctcaccagctccagc
	PCSK9_sg6	aacctgttgtcgagtgtggcccg	gtgctcaatacatacttgctgtccccttctga	gggccaggatccgtggaggtt	aagggtggctcaccagctccagc
	PCSK9_sg7	aacctgttgtcgagtgtggcccg	gtgctcaatacatacttgctgtccccttctga	gggccaggatccgtggaggtt	aagggtggctcaccagctccagc
	PCSK9_sg8	aacctgttgtcgagtgtggcccg	gtgctcaatacatacttgctgtccccttctga	gggccaggatccgtggaggtt	aagggtggctcaccagctccagc
	PCSK9_sg9	agagccttggcacagcctggctc	taagcagagtcccccggcct	caaagccccccgagaagtggaaacc	agatggggtggggcagggcacagat
	PCSK9_sg10	agagccttggcacagcctggctc	taagcagagtcccccggcct	caaagccccccgagaagtggaaacc	agatggggtggggcagggcacagat
TRAC	TRAC_sg1	ctcacataggctgtgggcaa	tggggagagaggacatgagg	ccgtgggtgtgtcctgca	tcacctcagctggaccacag
	TRAC_sg2	atgctatttcccgtataaagcatg	tgtcttctggaataatgctgttgt	gtcctaaccctgatcctcttgtccc	ttgctcttgaagtccatagacctcatgtct
	TRAC_sg3	atgctatttcccgtataaagcatg	tgtcttctggaataatgctgttgt	gtcctaaccctgatcctcttgtccc	ttgctcttgaagtccatagacctcatgtct
TTR	NNGRRT.1	ctccagcctgggtgacaagag	atgtaagttcaagtcatgttactaagtggat	acatgtttatgtgtgttagttggtgg	catttctgtggtacactgagtaaaactg
	NNGRRT.2	catcctgactttcggcgtgaa	agtggaatgaaaagtgcctttcacagg	ttggcactggacttccggtggt	gcatatgaggtgaaaacactgctttag
	NNGRRT.3	catcctgactttcggcgtgaa	agtggaatgaaaagtgcctttcacagg	ttggcactggacttccggtggt	gcatatgaggtgaaaacactgctttag
	NNGRRT.4	agggaagctcattaattgtcgac	tgtctgcccctaaatgatgctca	attcttgtttcgctccagatttct	gcagatgatgtgagcctctctct
	NNGRRT.5	agggaagctcattaattgtcgac	tgtctgcccctaaatgatgctca	attcttgtttcgctccagatttct	gcagatgatgtgagcctctctct
	NNGRRT.6	catcctgactttcggcgtgaa	agtggaatgaaaagtgcctttcacagg	ttggcactggacttccggtggt	gcatatgaggtgaaaacactgctttag
	NNGRRT.7	agggaagctcattaattgtcgac	tgtctgcccctaaatgatgctca	attcttgtttcgctccagatttct	gcagatgatgtgagcctctctct
	NNGRRT.8	agaatgttagtgcacgcagtcac	tcctgcagtttgtcccccaaatac	attggcagggataagcagcct	aagctggttggcaaagctgg
	NNGRRT.9	agaatgttagtgcacgcagtcac	tcctgcagtttgtcccccaaatac	attggcagggataagcagcct	aagctggttggcaaagctgg
	NNGRRT.10	catcctgactttcggcgtgaa	agtggaatgaaaagtgcctttcacagg	ttggcactggacttccggtggt	gcatatgaggtgaaaacactgctttag
	NNGRRT.11	catcctgactttcggcgtgaa	agtggaatgaaaagtgcctttcacagg	ttggcactggacttccggtggt	gcatatgaggtgaaaacactgctttag
	NNGRRT.12	ctccagcctgggtgacaagag	atgtaagttcaagtcatgttactaagtggat	acatgtttatgtgtgttagttggtgg	catttctgtggtacactgagtaaaactg
	NGG.1	agaatgttagtgcacgcagtcac	tcctgcagtttgtcccccaaatac	attggcagggataagcagcct	aagctggttggcaaagctgg
	NGG.2	agaatgttagtgcacgcagtcac	tcctgcagtttgtcccccaaatac	attggcagggataagcagcct	aagctggttggcaaagctgg
	NGG.3	agaatgttagtgcacgcagtcac	tcctgcagtttgtcccccaaatac	attggcagggataagcagcct	aagctggttggcaaagctgg
	NGG.4	agggaagctcattaattgtcgac	tgtctgcccctaaatgatgctca	attcttgtttcgctccagatttct	gcagatgatgtgagcctctctct
	NGG.5	agggaagctcattaattgtcgac	tgtctgcccctaaatgatgctca	attcttgtttcgctccagatttct	gcagatgatgtgagcctctctct
	NGG.6	agggaagctcattaattgtcgac	tgtctgcccctaaatgatgctca	attcttgtttcgctccagatttct	gcagatgatgtgagcctctctct
	NGG.7	ctccagcctgggtgacaagag	atgtaagttcaagtcatgttactaagtggat	acatgtttatgtgtgttagttggtgg	catttctgtggtacactgagtaaaactg
	NGG.8	ctccagcctgggtgacaagag	atgtaagttcaagtcatgttactaagtggat	acatgtttatgtgtgttagttggtgg	catttctgtggtacactgagtaaaactg
	NGG.9	ctccagcctgggtgacaagag	atgtaagttcaagtcatgttactaagtggat	acatgtttatgtgtgttagttggtgg	catttctgtggtacactgagtaaaactg
	NGG.10	catcctgactttcggcgtgaa	agtggaatgaaaagtgcctttcacagg	ttggcactggacttccggtggt	gcatatgaggtgaaaacactgctttag
	NGG.11	catcctgactttcggcgtgaa	agtggaatgaaaagtgcctttcacagg	ttggcactggacttccggtggt	gcatatgaggtgaaaacactgctttag
	NGG.12	catcctgactttcggcgtgaa	agtggaatgaaaagtgcctttcacagg	ttggcactggacttccggtggt	gcatatgaggtgaaaacactgctttag
	NGG.13	catcctgactttcggcgtgaa	agtggaatgaaaagtgcctttcacagg	ttggcactggacttccggtggt	gcatatgaggtgaaaacactgctttag
	NGG.14	agaatgttagtgcacgcagtcac	tcctgcagtttgtcccccaaatac	attggcagggataagcagcct	aagctggttggcaaagctgg
	NGG.15	agggaagctcattaattgtcgac	tgtctgcccctaaatgatgctca	attcttgtttcgctccagatttct	gcagatgatgtgagcctctctct
	NGG.16	agggaagctcattaattgtcgac	tgtctgcccctaaatgatgctca	attcttgtttcgctccagatttct	gcagatgatgtgagcctctctct
	NGG.17	agggaagctcattaattgtcgac	tgtctgcccctaaatgatgctca	attcttgtttcgctccagatttct	gcagatgatgtgagcctctctct
	NGG.18	agggaagctcattaattgtcgac	tgtctgcccctaaatgatgctca	attcttgtttcgctccagatttct	gcagatgatgtgagcctctctct
	NGG.19	catcctgactttcggcgtgaa	agtggaatgaaaagtgcctttcacagg	ttggcactggacttccggtggt	gcatatgaggtgaaaacactgctttag
	NGG.20	catcctgactttcggcgtgaa	agtggaatgaaaagtgcctttcacagg	ttggcactggacttccggtggt	gcatatgaggtgaaaacactgctttag
	NGG.21	catcctgactttcggcgtgaa	agtggaatgaaaagtgcctttcacagg	ttggcactggacttccggtggt	gcatatgaggtgaaaacactgctttag
	NGG.22	catcctgactttcggcgtgaa	agtggaatgaaaagtgcctttcacagg	ttggcactggacttccggtggt	gcatatgaggtgaaaacactgctttag
	NGG.23	catcctgactttcggcgtgaa	agtggaatgaaaagtgcctttcacagg	ttggcactggacttccggtggt	gcatatgaggtgaaaacactgctttag
	NGG.24	agaatgttagtgcacgcagtcac	tcctgcagtttgtcccccaaatac	attggcagggataagcagcct	aagctggttggcaaagctgg
	NGG.25	agggaagctcattaattgtcgac	tgtctgcccctaaatgatgctca	attcttgtttcgctccagatttct	gcagatgatgtgagcctctctct
	NGG.26	agggaagctcattaattgtcgac	tgtctgcccctaaatgatgctca	attcttgtttcgctccagatttct	gcagatgatgtgagcctctctct
	NGG.27	catcctgactttcggcgtgaa	agtggaatgaaaagtgcctttcacagg	ttggcactggacttccggtggt	gcatatgaggtgaaaacactgctttag
	NGG.28	catcctgactttcggcgtgaa	agtggaatgaaaagtgcctttcacagg	ttggcactggacttccggtggt	gcatatgaggtgaaaacactgctttag
	NGG.29	catcctgactttcggcgtgaa	agtggaatgaaaagtgcctttcacagg	ttggcactggacttccggtggt	gcatatgaggtgaaaacactgctttag
	NGG.30	catcctgactttcggcgtgaa	agtggaatgaaaagtgcctttcacagg	ttggcactggacttccggtggt	gcatatgaggtgaaaacactgctttag
	NGG.31	catcctgactttcggcgtgaa	agtggaatgaaaagtgcctttcacagg	ttggcactggacttccggtggt	gcatatgaggtgaaaacactgctttag
	NGG.32	agggaagctcattaattgtcgac	tgtctgcccctaaatgatgctca	attcttgtttcgctccagatttct	gcagatgatgtgagcctctctct
	NGG.33	ctccagcctgggtgacaagag	atgtaagttcaagtcatgttactaagtggat	acatgtttatgtgtgttagttggtgg	catttctgtggtacactgagtaaaactg
	NGG.34	ctccagcctgggtgacaagag	atgtaagttcaagtcatgttactaagtggat	acatgtttatgtgtgttagttggtgg	catttctgtggtacactgagtaaaactg
	NGG.35	ctccagcctgggtgacaagag	atgtaagttcaagtcatgttactaagtggat	acatgtttatgtgtgttagttggtgg	catttctgtggtacactgagtaaaactg
	NGG.36	ctccagcctgggtgacaagag	atgtaagttcaagtcatgttactaagtggat	acatgtttatgtgtgttagttggtgg	catttctgtggtacactgagtaaaactg
	NGG.37	catcctgactttcggcgtgaa	agtggaatgaaaagtgcctttcacagg	ttggcactggacttccggtggt	gcatatgaggtgaaaacactgctttag
	NGG.38	catcctgactttcggcgtgaa	agtggaatgaaaagtgcctttcacagg	ttggcactggacttccggtggt	gcatatgaggtgaaaacactgctttag
	NGG.39	catcctgactttcggcgtgaa	agtggaatgaaaagtgcctttcacagg	ttggcactggacttccggtggt	gcatatgaggtgaaaacactgctttag
	NGG.40	catcctgactttcggcgtgaa	agtggaatgaaaagtgcctttcacagg	ttggcactggacttccggtggt	gcatatgaggtgaaaacactgctttag
	NGG.41	catcctgactttcggcgtgaa	agtggaatgaaaagtgcctttcacagg	ttggcactggacttccggtggt	gcatatgaggtgaaaacactgctttag
	TTTN.1	agaatgttagtgcacgcagtcac	tcctgcagtttgtcccccaaatac	attggcagggataagcagcct	aagctggttggcaaagctgg
	TTTN.2	agggaagctcattaattgtcgac	tgtctgcccctaaatgatgctca	attcttgtttcgctccagatttct	gcagatgatgtgagcctctctct
	TTTN.3	agggaagctcattaattgtcgac	tgtctgcccctaaatgatgctca	acatgtttatgtgtgttagttggtgg	catttctgtggtacactgagtaaaactg
	TTTN.4	agggaagctcattaattgtcgac	tgtctgcccctaaatgatgctca	attcttgtttcgctccagatttct	gcagatgatgtgagcctctctct
	TTTN.5	agggaagctcattaattgtcgac	tgtctgcccctaaatgatgctca	acatgtttatgtgtgttagttggtgg	catttctgtggtacactgagtaaaactg
	TTTN.6	ctccagcctgggtgacaagag	atgtaagttcaagtcatgttactaagtggat	attcttgtttcgctccagatttct	gcagatgatgtgagcctctctct
	TTTN.7	ctccagcctgggtgacaagag	atgtaagttcaagtcatgttactaagtggat	acatgtttatgtgtgttagttggtgg	catttctgtggtacactgagtaaaactg
	TTTN.8	ctccagcctgggtgacaagag	atgtaagttcaagtcatgttactaagtggat	acatgtttatgtgtgttagttggtgg	catttctgtggtacactgagtaaaactg
	TTTN.9	ctccagcctgggtgacaagag	atgtaagttcaagtcatgttactaagtggat	acatgtttatgtgtgttagttggtgg	catttctgtggtacactgagtaaaactg
	TTTN.10	ctccagcctgggtgacaagag	atgtaagttcaagtcatgttactaagtggat	acatgtttatgtgtgttagttggtgg	catttctgtggtacactgagtaaaactg
	TTTN.11	ctccagcctgggtgacaagag	atgtaagttcaagtcatgttactaagtggat	acatgtttatgtgtgttagttggtgg	catttctgtggtacactgagtaaaactg
	TTTN.12	ctccagcctgggtgacaagag	atgtaagttcaagtcatgttactaagtggat	acatgtttatgtgtgttagttggtgg	catttctgtggtacactgagtaaaactg
	VTTN.1	ctccagcctgggtgacaagag	atgtaagttcaagtcatgttactaagtggat	acatgtttatgtgtgttagttggtgg	catttctgtggtacactgagtaaaactg
	VTTN.2	ctccagcctgggtgacaagag	atgtaagttcaagtcatgttactaagtggat	acatgtttatgtgtgttagttggtgg	catttctgtggtacactgagtaaaactg
	VTTN.3	agaatgttagtgcacgcagtcac	tcctgcagtttgtcccccaaatac	attggcagggataagcagcct	aagctggttggcaaagctgg
	VTTN.4	agaatgttagtgcacgcagtcac	tcctgcagtttgtcccccaaatac	attggcagggataagcagcct	aagctggttggcaaagctgg
	VTTN.5	agggaagctcattaattgtcgac	tgtctgcccctaaatgatgctca	attcttgtttcgctccagatttct	gcagatgatgtgagcctctctct
	VTTN.6	agggaagctcattaattgtcgac	tgtctgcccctaaatgatgctca	attcttgtttcgctccagatttct	gcagatgatgtgagcctctctct
	VTTN.7	agggaagctcattaattgtcgac	tgtctgcccctaaatgatgctca	acatgtttatgtgtgttagttggtgg	catttctgtggtacactgagtaaaactg
	VTTN.8	agggaagctcattaattgtcgac	tgtctgcccctaaatgatgctca	attcttgtttcgctccagatttct	gcagatgatgtgagcctctctct
	VTTN.9	agggaagctcattaattgtcgac	tgtctgcccctaaatgatgctca	attcttgtttcgctccagatttct	gcagatgatgtgagcctctctct
	VTTN.10	ctccagcctgggtgacaagag	atgtaagttcaagtcatgttactaagtggat	acatgtttatgtgtgttagttggtgg	catttctgtggtacactgagtaaaactg
	VTTN.11	ctccagcctgggtgacaagag	atgtaagttcaagtcatgttactaagtggat	acatgtttatgtgtgttagttggtgg	catttctgtggtacactgagtaaaactg
	VTTN.12	ctccagcctgggtgacaagag	atgtaagttcaagtcatgttactaagtggat	acatgtttatgtgtgttagttggtgg	catttctgtggtacactgagtaaaactg
	VTTN.13	ctccagcctgggtgacaagag	atgtaagttcaagtcatgttactaagtggat	acatgtttatgtgtgttagttggtgg	catttctgtggtacactgagtaaaactg
	VTTN.14	catcctgactttcggcgtgaa	agtggaatgaaaagtgcctttcacagg	acatgtttatgtgtgttagttggtgg	catttctgtggtacactgagtaaaactg
	VTTN.15	catcctgactttcggcgtgaa	agtggaatgaaaagtgcctttcacagg	acatgtttatgtgtgttagttggtgg	catttctgtggtacactgagtaaaactg
	VTTN.16	catcctgactttcggcgtgaa	agtggaatgaaaagtgcctttcacagg	acatgtttatgtgtgttagttggtgg	catttctgtggtacactgagtaaaactg
	VTTN.17	catcctgactttcggcgtgaa	agtggaatgaaaagtgcctttcacagg	acatgtttatgtgtgttagttggtgg	catttctgtggtacactgagtaaaactg
	VTTN.18	agaatgttagtgcacgcagtcac	tcctgcagtttgtcccccaaatac	attggcagggataagcagcct	aagctggttggcaaagctgg
	VTTN.19	agaatgttagtgcacgcagtcac	tcctgcagtttgtcccccaaatac	attggcagggataagcagcct	aagctggttggcaaagctgg
	VTTN.20	agggaagctcattaattgtcgac	tgtctgcccctaaatgatgctca	acatgtttatgtgtgttagttggtgg	catttctgtggtacactgagtaaaactg
	VTTN.21	agggaagctcattaattgtcgac	tgtctgcccctaaatgatgctca	attcttgtttcgctccagatttct	gcagatgatgtgagcctctctct
	VTTN.22	ctccagcctgggtgacaagag	atgtaagttcaagtcatgttactaagtggat	acatgtttatgtgtgttagttggtgg	catttctgtggtacactgagtaaaactg
	VTTN.23	ctccagcctgggtgacaagag	atgtaagttcaagtcatgttactaagtggat	acatgtttatgtgtgttagttggtgg	catttctgtggtacactgagtaaaactg
	VTTN.24	catcctgactttcggcgtgaa	agtggaatgaaaagtgcctttcacagg	acatgtttatgtgtgttagttggtgg	catttctgtggtacactgagtaaaactg
	VTTN.25	catcctgactttcggcgtgaa	agtggaatgaaaagtgcctttcacagg	acatgtttatgtgtgttagttggtgg	catttctgtggtacactgagtaaaactg
	VTTN.26	catcctgactttcggcgtgaa	agtggaatgaaaagtgcctttcacagg	acatgtttatgtgtgttagttggtgg	catttctgtggtacactgagtaaaactg
	VTTN.27	catcctgactttcggcgtgaa	agtggaatgaaaagtgcctttcacagg	acatgtttatgtgtgttagttggtgg	catttctgtggtacactgagtaaaactg
	VTTN.28	agaatgttagtgcacgcagtcac	tcctgcagtttgtcccccaaatac	attggcagggataagcagcct	aagctggttggcaaagctgg
	VTTN.29	agggaagctcattaattgtcgac	tgtctgcccctaaatgatgctca	attcttgtttcgctccagatttct	gcagatgatgtgagcctctctct
	VTTN.30	agggaagctcattaattgtcgac	tgtctgcccctaaatgatgctca	attcttgtttcgctccagatttct	gcagatgatgtgagcctctctct
	VTTN.31	agggaagctcattaattgtcgac	tgtctgcccctaaatgatgctca	attcttgtttcgctccagatttct	gcagatgatgtgagcctctctct
	VTTN.32	ctccagcctgggtgacaagag	atgtaagttcaagtcatgttactaagtggat	acatgtttatgtgtgttagttggtgg	catttctgtggtacactgagtaaaactg
	VTTN.33	ctccagcctgggtgacaagag	atgtaagttcaagtcatgttactaagtggat	acatgtttatgtgtgttagttggtgg	catttctgtggtacactgagtaaaactg
	TTTN.1	agaatgttagtgcacgcagtcac	tcctgcagtttgtcccccaaatac	attggcagggataagcagcct	aagctggttggcaaagctgg
	TTTN.2	agggaagctcattaattgtcgac	tgtctgcccctaaatgatgctca	attcttgtttcgctccagatttct	gcagatgatgtgagcctctctct
	TTTN.3	agggaagctcattaattgtcgac	tgtctgcccctaaatgatgctca	acatgtttatgtgtgttagttggtgg	catttctgtggtacactgagtaaaactg
	TTTN.4	agggaagctcattaattgtcgac	tgtctgcccctaaatgatgctca	attcttgtttcgctccagatttct	gcagatgatgtgagcctctctct
	TTTN.6	ctccagcctgggtgacaagag	atgtaagttcaagtcatgttactaagtggat	attcttgtttcgctccagatttct	gcagatgatgtgagcctctctct
	TTTN.7	ctccagcctgggtgacaagag	atgtaagttcaagtcatgttactaagtggat	acatgtttatgtgtgttagttggtgg	catttctgtggtacactgagtaaaactg
	TTTN.8	ctccagcctgggtgacaagag	atgtaagttcaagtcatgttactaagtggat	acatgtttatgtgtgttagttggtgg	catttctgtggtacactgagtaaaactg
	TTTN.9	ctccagcctgggtgacaagag	atgtaagttcaagtcatgttactaagtggat	acatgtttatgtgtgttagttggtgg	catttctgtggtacactgagtaaaactg
	TTTN.10	ctccagcctgggtgacaagag	atgtaagttcaagtcatgttactaagtggat	acatgtttatgtgtgttagttggtgg	catttctgtggtacactgagtaaaactg
	TTTN.11	ctccagcctgggtgacaagag	atgtaagttcaagtcatgttactaagtggat	acatgtttatgtgtgttagttggtgg	catttctgtggtacactgagtaaaactg
	TTTN.12	ctccagcctgggtgacaagag	atgtaagttcaagtcatgttactaagtggat	acatgtttatgtgtgttagttggtgg	catttctgtggtacactgagtaaaactg
	VTTN.1	ctccagcctgggtgacaagag	atgtaagttcaagtcatgttactaagtggat	acatgtttatgtgtgttagttggtgg	catttctgtggtacactgagtaaaactg
	VTTN.2	ctccagcctgggtgacaagag	atgtaagttcaagtcatgttactaagtggat	acatgtttatgtgtgttagttggtgg	catttctgtggtacactgagtaaaactg
	VTTN.3	agaatgttagtgcacgcagtcac	tcctgcagtttgtcccccaaatac	attggcagggataagcagcct	aagctggttggcaaagctgg
	VTTN.4	agaatgttagtgcacgcagtcac	tcctgcagtttgtcccccaaatac	attggcagggataagcagcct	aagctggttggcaaagctgg
	VTTN.5	agggaagctcattaattgtcgac	tgtctgcccctaaatgatgctca	attcttgtttcgctccagatttct	gcagatgatgtgagcctctctct
	VTTN.6	agggaagctcattaattgtcgac	tgtctgcccctaaatgatgctca	attcttgtttcgctccagatttct	gcagatgatgtgagcctctctct
	VTTN.7	agggaagctcattaattgtcgac	tgtctgcccctaaatgatgctca	acatgtttatgtgtgttagttggtgg	catttctgtggtacactgagtaaaactg
	VTTN.9	agggaagctcattaattgtcgac	tgtctgcccctaaatgatgctca	attcttgtttcgctccagatttct	gcagatgatgtgagcctctctct
	VTTN.10	ctccagcctgggtgacaagag	atgtaagttcaagtcatgttactaagtggat	acatgtttatgtgtgttagttggtgg	catttctgtggtacactgagtaaaactg
	VTTN.11	ctccagcctgggtgacaagag	atgtaagttcaagtcatgttactaagtggat	acatgtttatgtgtgttagttggtgg	catttctgtggtacactgagtaaaactg
	VTTN.12	ctccagcctgggtgacaagag	atgtaagttcaagtcatgttactaagtggat	acatgtttatgtgtgttagttggtgg	catttctgtggtacactgagtaaaactg
	VTTN.13	ctccagcctgggtgacaagag	atgtaagttcaagtcatgttactaagtggat	acatgtttatgtgtgttagttggtgg	catttctgtggtacactgagtaaaactg
	VTTN.14	catcctgactttcggcgtgaa	agtggaatgaaaagtgcctttcacagg	acatgtttatgtgtgttagttggtgg	catttctgtggtacactgagtaaaactg
	VTTN.15	catcctgactttcggcgtgaa	agtggaatgaaaagtgcctttcacagg	acatgtttatgtgtgttagttggtgg	catttctgtggtacactgagtaaaactg
	VTTN.16	catcctgactttcggcgtgaa	agtggaatgaaaagtgcctttcacagg	acatgtttatgtgtgttagttggtgg	catttctgtggtacactgagtaaaactg
	VTTN.17	catcctgactttcggcgtgaa	agtggaatgaaaagtgcctttcacagg	acatgtttatgtgtgttagttggtgg	catttctgtggtacactgagtaaaactg
	VTTN.18	agaatgttagtgcacgcagtcac	tcctgcagtttgtcccccaaatac	attggcagggataagcagcct	aagctggttggcaaagctgg
	VTTN.19	agaatgttagtgcacgcagtcac	tcctgcagtttgtcccccaaatac	attggcagggataagcagcct	aagctggttggcaaagctgg
	VTTN.20	agggaagctcattaattgtcgac	tgtctgcccctaaatgatgctca	acatgtttatgtgtgttagttggtgg	catttctgtggtacactgagtaaaactg
	VTTN.21	agggaagctcattaattgtcgac	tgtctgcccctaaatgatgctca	attcttgtttcgctccagatttct	gcagatgatgtgagcctctctct
	VTTN.22	ctccagcctgggtgacaagag	atgtaagttcaagtcatgttactaagtggat	acatgtttatgtgtgttagttggtgg	catttctgtggtacactgagtaaaactg
	VTTN.23	ctccagcctgggtgacaagag	atgtaagttcaagtcatgttactaagtggat	acatgtttatgtgtgttagttggtgg	catttctgtggtacactgagtaaaactg
	VTTN.24	catcctgactttcggcgtgaa	agtggaatgaaaagtgcctttcacagg	acatgtttatgtgtgttagttggtgg	catttctgtggtacactgagtaaaactg
	VTTN.25	catcctgactttcggcgtgaa	agtggaatgaaaagtgcctttcacagg	acatgtttatgtgtgttagttggtgg	catttctgtggtacactgagtaaaactg
	VTTN.26	catcctgactttcggcgtgaa	agtggaatgaaaagtgcctttcacagg	acatgtttatgtgtgttagttggtgg	catttctgtggtacactgagtaaaactg
	VTTN.27	catcctgactttcggcgtgaa	agtggaatgaaaagtgcctttcacagg	acatgtttatgtgtgttagttggtgg	catttctgtggtacactgagtaaaactg
	VTTN.28	agaatgttagtgcacgcagtcac	tcctgcagtttgtcccccaaatac	attggcagggataagcagcct	aagctggttggcaaagctgg
	VTTN.29	agggaagctcattaattgtcgac	tgtctgcccctaaatgatgctca	attcttgtttcgctccagatttct	gcagatgatgtgagcctctctct
	VTTN.30	agggaagctcattaattgtcgac	tgtctgcccctaaatgatgctca	attcttgtttcgctccagatttct	gcagatgatgtgagcctctctct
	VTTN.31	agggaagctcattaattgtcgac	tgtctgcccctaaatgatgctca	attcttgtttcgctccagatttct	gcagatgatgtgagcctctctct
	VTTN.32	ctccagcctgggtgacaagag	atgtaagttcaagtcatgttactaagtggat	acatgtttatgtgtgttagttggtgg	catttctgtggtacactgagtaaaactg
	VTTN.33	ctccagcctgggtgacaagag	atgtaagttcaagtcatgttactaagtggat	acatgtttatgtgtgttagttggtgg	catttctgtggtacactgagtaaaactg
	TTTN.1	agaatgttagtgcacgcagtcac	tcctgcagtttgtcccccaaatac	attggcagggataagcagcct	aagctggttggcaaagctgg
	TTTN.2	agggaagctcattaattgtcgac	tgtctgcccctaaatgatgctca	attcttgtttcgctccagatttct	gcagatgatgtgagcctctctct
	TTTN.3	agggaagctcattaattgtcgac	tgtctgcccctaaatgatgctca	acatgtttatgtgtgttagttggtgg	catttctgtggtacactgagtaaaactg
	TTTN.4	agggaagctcattaattgtcgac	tgtctgcccctaaatgatgctca	attcttgtttcgctccagatttct	gcagatgatgtgagcctctctct
	TTTN.6	ctccagcctgggtgacaagag	atgtaagttcaagtcatgttactaagtggat	attcttgtttcgctccagatttct	gcagatgatgtgagcctctctct
	TTTN.7	ctccagcctgggtgacaagag	atgtaagttcaagtcatgttactaagtggat	acatgtttatgtgtgttagttggtgg	catttctgtggtacactgagtaaaactg
	TTTN.8	ctccagcctgggtgacaagag	atgtaagttcaagtcatgttactaagtggat	acatgtttatgtgtgttagttggtgg	catttctgtggtacactgagtaaaactg
	TTTN.9	ctccagcctgggtgacaagag	atgtaagttcaagtcatgttactaagtggat	acatgtttatgtgtgttagttggtgg	catttctgtggtacactgagtaaaactg
	TTTN.10	ctccagcctgggtgacaagag	atgtaagttcaagtcatgttactaagtggat	acatgtttatgtgtgttagttggtgg	catttctgtggtacactgagtaaaactg
	TTTN.11	ctccagcctgggtgacaagag	atgtaagttcaagtcatgttactaagtggat	acatgtttatgtgtgttagttggtgg	catttctgtggtacactgagtaaaactg
	TTTN.12	ctccagcctgggtgacaagag	atgtaagttcaagtcatgttactaagtggat	acatgtttatgtgtgttagttggtgg	catttctgtggtacactgagtaaaactg
	VTTN.1	ctccagcctgggtgacaagag	atgtaagttcaagtcatgttactaagtggat	acatgtttatgtgtgttagttggtgg	catttctgtggtacactgagtaaaactg
	VTTN.2	ctccagcctgggtgacaagag	atgtaagttcaagtcatgttactaagtggat	acatgtttatgtgtgttagttggtgg	catttctgtggtacactgagtaaaactg
	VTTN.3	agaatgttagtgcacgcagtcac	tcctgcagtttgtcccccaaatac	attggcagggataagcagcct	aagctggttggcaaagctgg
	VTTN.4	agaatgttagtgcacgcagtcac	tcctgcagtttgtcccccaaatac	attggcagggataagcagcct	aagctggttggcaaagctgg
	VTTN.5	agggaagctcattaattgtcgac	tgtctgcccctaaatgatgctca	attcttgtttcgctccagatttct	gcagatgatgtgagcctctctct
	VTTN.6	agggaagctcattaattgtcgac	tgtctgcccctaaatgatgctca	attcttgtttcgctccagatttct	gcagatgatgtgagcctctctct
	VTTN.7	agggaagctcattaattgtcgac	tgtctgcccctaaatgatgctca	acatgtttatgtgtgttagttggtgg	catttctgtggtacactgagtaaaactg
	VTTN.9	agggaagctcattaattgtcgac	tgtctgcccctaaatgatgctca	attcttgtttcgctccagatttct	gcagatgatgtgagcctctctct
	VTTN.10	ctccagcctgggtgacaagag	atgtaagttcaagtcatgttactaagtggat	acatgtttatgtgtgttagttggtgg	catttctgtggtacactgagtaaaactg
	VTTN.11	ctccagcctgggtgacaagag	atgtaagttcaagtcatgttactaagtggat	acatgtttatgtgtgttagttggtgg	catttctgtggtacactgagtaaaactg
	VTTN.12	ctccagcctgggtgacaagag	atgtaagttcaagtcatgttactaagtggat	acatgtttatgtgtgttagttggtgg	catttctgtggtacactgagtaaaactg
	VTTN.13	ctccagcctgggtgacaagag	atgtaagttcaagtcatgttactaagtggat	acatgtttatgtgtgttagttggtgg	catttctgtggtacactgagtaaaactg
	VTTN.14	catcctgactttcggcgtgaa	agtggaatgaaaagtgcctttcacagg	acatgtttatgtgtgttagttggtgg	catttctgtggtacactgagtaaaactg
	VTTN.15	catcctgactttcggcgtgaa	agtggaatgaaaagtgcctttcacagg	acatgtttatgtgtgttagttggtgg	catttctgtggtacactgagtaaaactg
	VTTN.16	catcctgactttcggcgtgaa	agtggaatgaaaagtgcctttcacagg	acatgtttatgtgtgttagttggtgg	catttctgtggtacactgagtaaaactg
	VTTN.17	catcctgactttcggcgtgaa	agtggaatgaaaagtgcctttcacagg	acatgtttatgtgtgttagttggtgg	catttctgtggtacactgagtaaaactg
	VTTN.18	agaatgttagtgcacgcagtcac	tcctgcagtttgtcccccaaatac	attggcagggataagcagcct	aagctggttggcaaagctgg
	VTTN.19	agaatgttagtgcacgcagtcac	tcctgcagtttgtcccccaaatac	attggcagggataagcagcct	aagctggttggcaaagctgg
	VTTN.20	agggaagctcattaattgtcgac	tgtctgcccctaaatgatgctca	acatgtttatgtgtgttagttggtgg	catttctgtggtacactgagtaaaactg
	VTTN.21	agggaagctcattaattgtcgac	tgtctgcccctaaatgatgctca	attcttgtttcgctccagatttct	gcagatgatgtgagcctctctct
	VTTN.22	ctccagcctgggtgacaagag	atgtaagttcaagtcatgttactaagtggat	acatgtttatgtgtgttagttggtgg	catttctgtggtacactgagtaaaactg
	VTTN.23	ctccagcctgggtgacaagag	atgtaagttcaagtcatgttactaagtggat	acatgtttatgtgtgttagttggtgg	catttctgtggtacactgagtaaaactg
	VTTN.24	catcctgactttcggcgtgaa	agtggaatgaaaagtgcctttcacagg	acatgtttatgtgtgttagttggtgg	catttctgtggtacactgagtaaaactg
	VTTN.25	catcctgactttcggcgtgaa	agtggaatgaaaagtgcctttcacagg	acatgtttatgtgtgttagttggtgg	catttctgtggtacactgagtaaaactg
	VTTN.26	catcctgactttcggcgtgaa	agtggaatgaaaagtgcctttcacagg	acatgtttatgtgtgttagttggtgg	catttctgtggtacactgagtaaaactg
	VTTN.27	catcctgactttcggcgtgaa	agtggaatgaaaagtgcctttcacagg	acatgtttatgtgtgttagttggtgg	catttctgtggtacactgagtaaaactg
	VTTN.28	agaatgttagtgcacgcagtcac	tcctgcagtttgtcccccaaatac	attggcagggataagcagcct	aagctggttggcaaagctgg
	VTTN.29	agggaagctcattaattgtcgac	tgtctgcccctaaatgatgctca	attcttgtttcgctccagatttct	gcagatgatgtgagcctctctct
	VTTN.30	agggaagctcattaattgtcgac	tgtctgcccctaaatgatgctca	attcttgtttcgctccagatttct	gcagatgatgtgagcctctctct
	VTTN.31	agggaagctcattaattgtcgac	tgtctgcccctaaatgatgctca	attcttgtttcgctccagatttct	gcagatgatgtgagcctctctct
	VTTN.32	ctccagcctgggtgacaagag	atgtaagttcaagtcatgttactaagtggat	acatgtttatgtgtgttagttggtgg	catttctgtggtacactgagtaaaactg
	VTTN.33	ctccagcctgggtgacaagag	atgtaagttcaagtcatgttactaagtggat	acatgtttatgtgtgttagttggtgg	catttctgtggtacactgagtaaaactg
	TTTN.1	agaatgttagtgcacgcagtcac	tcctgcagtttgtcccccaaatac	attggcagggataagcagcct	aagctggttggcaaagctgg
	TTTN.2	agggaagctcattaattgtcgac	tgtctgcccctaaatgatgctca	attcttgtttcgctccagatttct	gcagatgatgtgagcctctctct
	TTTN.3	agggaagctcattaattgtcgac	tgtctgcccctaaatgatgctca	acatgtttatgtgtgttagttggtgg	catttctgtggtacactgagtaaaactg
	TTTN.4	agggaagctcattaattgtcgac	tgtctgcccctaaatgatgctca	attcttgtttcgctccagatttct	gcagatgatgtgagcctctctct
	TTTN.6	ctccagcctgggtgacaagag	atgtaagttcaagtcatgttactaagtggat	attcttgtttcgctccagatttct	gcagatgatgtgagcctctctct
	TTTN.7	ctccagcctgggtgacaagag	atgtaagttcaagtcatgttactaagtggat	acatgtttatgtgtgttagttggtgg	catttctgtggtacactgagtaaaactg
	TTTN.8	ctccagcctgggtgacaagag	atgtaagttcaagtcatgttactaagtggat	acatgtttatgtgtgttagttggtgg	catttctgtggtacactgagtaaaactg
	TTTN.9	ctccagcctgggtgacaagag	atgtaagttcaagtcatgttactaagtggat	acatgtttatgtgtgttagttggtgg	catttctgtggtacactgagtaaaactg
	TTTN.10	ctccagcctgggtgacaagag	atgtaagttcaagtcatgttactaagtggat	acatgtttatgtgtgttagttggtgg	catttctgtggtacactgagtaaaactg
	TTTN.11	ctccagcctgggtgacaagag	atgtaagttcaagtcatgttactaagtggat	acatgtttatgtgtgttagttggtgg	catttctgtggtacactgagtaaaactg
	TTTN.12	ctccagcctgggtgacaagag	atgtaagttcaagtcatgttactaagtggat	acatgtttatgtgtgttagttggtgg	catttctgtggtacactgagtaaaactg
	VTTN.1	ctccagcctgggtgacaagag	atgtaagttcaagtcatgttactaagtggat	acatgtttatgtgtgttagttggtgg	catttctgtggtacactgagtaaaactg
	VTTN.2	ctccagcctgggtgacaagag	atgtaagttcaagtcatgttactaagtggat	acatgtttatgtgtgttagttggtgg	catttctgtggtacactgagtaaaactg
	VTTN.3	agaatgttagtgcacgcagtcac	tcctgcagtttgtcccccaaatac	attggcagggataagcagcct	aagctggttggcaaagctgg
	VTTN.4	agaatgttagtgcacgcagtcac	tcctgcagtttgtcccccaaatac	attggcagggataagcagcct	aagctggttggcaaagctgg
	VTTN.5	agggaagctcattaattgtcgac	tgtctgcccctaaatgatgctca	attcttgtttcgctccagatttct	gcagatgatgtgagcctctctct
	VTTN.6	agggaagctcattaattgtcgac	tgtctgcccctaaatgatgctca	attcttgtttcgctccagatttct	gcagatgatgtgagcctctctct
	VTTN.7	agggaagctcattaattgtcgac	tgtctgcccctaaatgatgctca	acatgtttatgtgtgttagttggtgg	catttctgtggtacactgagtaaaactg
	VTTN.9	agggaagctcattaattgtcgac	tgtctgcccctaaatgatgctca	attcttgtttcgctccagatttct	gcagatgatgtgagcctctctct
	VTTN.10	ctccagcctgggtgacaagag	atgtaagttcaagtcatgttactaagtggat	acatgtttatgtgtgttagttggtgg	catttctgtggtacactgagtaaaactg
	VTTN.11	ctccagcctgggtgacaagag	atgtaagttcaagtcatgttactaagtggat	acatgtttatgtgtgttagttggtgg	catttctgtggtacactgagtaaaactg
	VTTN.12	ctccagcctgggtgacaagag	atgtaagttcaagtcatgttactaagtggat	acatgtttatgtgtgttagttggtgg	catttctgtggtacactgagtaaaactg
	VTTN.13	ctccagcctgggtgacaagag	atgtaagttcaagtcatgttactaagtggat	acatgtttatgtgtgttagttggtgg	catttctgtggtacactgagtaaaactg
	VTTN.14	catcctgactttcggcgtgaa	agtggaatgaaaagtgcctttcacagg	acatgtttatgtgtgttagttggtgg	catttctgtggtacactgagtaaaactg
	VTTN.15	catcctgactttcggcgtgaa	agtggaatgaaaagtgcctttcacagg	acatgtttatgtgtgttagttggtgg	catttctgtggtacactgagtaaaactg
	VTTN.16	catcctgactttcggcgtgaa	agtggaatgaaaagtgcctttcacagg	acatgtttatgtgtgttagttggtgg	catttctgtggtacactgagtaaaactg
	VTTN.17	catcctgactttcggcgtgaa	agtggaatgaaaagtgcctttcacagg	acatgtttatgtgtgttagttggtgg	catttctgtggtacactgagtaaaactg
	VTTN.18	agaatgttagtgcacgcagtcac	tcctgcagtttgtcccccaaatac	attggcagggataagcagcct	aagctggttggcaaagctgg
	VTTN.19	agaatgttagtgcacgcagtcac	tcctgcagtttgtcccccaaatac	attggcagggataagcagcct	aagctggttggcaaagctgg
	VTTN.20	agggaagctcattaattgtcgac	tgtctgcccctaaatgatgctca	acatgtttatgtgtgttagttggtgg	catttctgtggtacactgagtaaaactg
	VTTN.21	agggaagctcattaattgtcgac	tgtctgcccctaaatgatgctca	attcttgtttcgctccagatttct	gcagatgatgtgagcctctctct
	VTTN.22	ctccagcctgggtgacaagag	atgtaagttcaagtcatgttactaagtggat	acatgtttatgtgtgttagttggtgg	catttctgtggtacactgagtaaaactg
	VTTN.23	ctccagcctgggtgacaagag	atgtaagttcaagtcatgttactaagtggat	acatgtttatgtgtgttagttggtgg	catttctgtggtacactgagtaaaactg
	VTTN.24	catcctgactttcggcgtgaa	agtggaatgaaaagtgcctttcacagg	acatgtttatgtgtgttagttggtgg	catttctgtggtacactgagtaaaactg
	VTTN.25	catcctgactttcggcgtgaa	agtggaatgaaaagtgcctttcacagg	acatgtttatgtgtgttagttggtgg	catttctgtggtacactgagtaaaactg
	VTTN.26	catcctgactttcggcgtgaa	agtggaatgaaaagtgcctttcacagg	acatgtttatgtgtgttagttggtgg	catttctgtggtacactgagtaaaactg
	VTTN.27	catcctgactttcggcgtgaa	agtggaatgaaaagtgcctttcacagg	acatgtttatgtgtgttagttggtgg	catttctgtggtacactgagtaaaactg
	VTTN.28	agaatgttagtgcacgcagtcac	tcctgcagtttgtcccccaaatac	attggcagggataagcagcct	aagctggttggcaaagctgg
	VTTN.29	agggaagctcattaattgtcgac	tgtctgcccctaaatgatgctca	attcttgtttcgctccagatttct	gcagatgatgtgagcctctctct
	VTTN.30	agggaagctcattaattgtcgac	tgtctgcccctaaatgatgctca	attcttgtttcgctccagatttct	gcagatgatgtgagcctctctct
	VTTN.31	agggaagctcattaattgtcgac	tgtctgcccctaaatgatgctca	attcttgtttcgctccagatttct	gcagatgatgtgagcctctctct
	VTTN.32	ctccagcctgggtgacaagag	atgtaagttcaagtcatgttactaagtggat	acatgtttatgtgtgttagttggtgg	catttctgtggtacactgagtaaaactg
	VTTN.33	ctccagcctgggtgacaagag	atgtaagttcaagtcatgttactaagtggat	acatgtttatgtgtgttagttggtgg	catttctgtggtacactgagtaaaactg
